# Supplementary material for: ﻿New and poorly known “araphid” diatom species (Bacillariophyta) from regions near Lake Titicaca, South America and a discussion on the continued use of morphological characters in “araphid” diatom taxonomy
Source: PhytoKeys. 2021 Dec 13;187:23–70. doi: 10.3897/phytokeys.187.73338 (PMC8688410; doi:10.3897/phytokeys.187.73338)
Supplement: XML Treatment for Nanofrustulum cataractarum [file phytokeys.187.73338-treatment1.xml]

<!DOCTYPE tp:taxon-treatment
  PUBLIC "-//TaxonX//DTD Taxonomic Treatment Publishing DTD v0 20100105//EN" "tax-treatment-NSO.dtd">
<tp:taxon-treatment xmlns:tp="http://www.plazi.org/taxpub"><tp:treatment-meta><kwd-group><label>Taxon classification</label><kwd>
              <named-content content-type="kingdom">Plantae</named-content>
            </kwd><kwd>
              <named-content content-type="order">Fragilariales</named-content>
            </kwd><kwd>
              <named-content content-type="family">Staurosiraceae</named-content>
            </kwd></kwd-group><mixed-citation publication-type="journal"><person-group><name><surname>Morales</surname><given-names>Eduardo A.</given-names></name><name><surname>Wetzel</surname><given-names>Carlos E.</given-names></name><name><surname>Ector</surname><given-names>Luc</given-names></name></person-group><article-title>﻿New and poorly known “araphid” diatom species (<tp:taxon-name><tp:taxon-name-part taxon-name-part-type="genus" reg="Bacillariophyta">Bacillariophyta</tp:taxon-name-part></tp:taxon-name>) from regions near Lake Titicaca, South America and a discussion on the continued use of morphological characters in “araphid” diatom taxonomy</article-title><source>PhytoKeys</source><day>13</day><month>12</month><year>2021</year><volume>187</volume><fpage>23</fpage><lpage>70</lpage><pub-id pub-id-type="doi">10.3897/phytokeys.187.73338</pub-id></mixed-citation></tp:treatment-meta><tp:nomenclature><label>﻿</label><tp:taxon-name>
            <object-id xmlns:xlink="http://www.w3.org/1999/xlink" content-type="arpha" xlink:type="simple">5251216B-AC50-5692-B5DD-59CE1B59CE26</object-id>
            <tp:taxon-name-part taxon-name-part-type="genus" reg="Nanofrustulum">Nanofrustulum</tp:taxon-name-part>
            <tp:taxon-name-part taxon-name-part-type="species" reg="cataractarum">cataractarum</tp:taxon-name-part>
          </tp:taxon-name><tp:taxon-authority>(Hustedt) C.E. Wetzel, E. Morales &amp; Ector in Morales et al. 2019b, Plant Ecology and Evolution 152, p. 275.</tp:taxon-authority><xref ref-type="fig" rid="F1">Figs 1A–E (LM), 2A, B (SEM)</xref></tp:nomenclature><tp:treatment-sec sec-type="Basionym" id="SECID0ESOAC"><title>Basionym.</title><p><italic><tp:taxon-name><tp:taxon-name-part taxon-name-part-type="genus" reg="Melosira">Melosira</tp:taxon-name-part><tp:taxon-name-part taxon-name-part-type="species" reg="cataractarum">cataractarum</tp:taxon-name-part></tp:taxon-name></italic><xref ref-type="bibr" rid="B33">Hustedt 1938</xref>, Archiv für Hydrobiologie, Supplement 15, p. 142, pl. 9, figs 6–7.</p><p>Most current illustrations of type material: <xref ref-type="bibr" rid="B129">Wetzel et al. 2013a</xref>, figs 1A–AB, 2A–G; <xref ref-type="bibr" rid="B8">Beauger et al. 2019</xref>, figs 93, 94.</p><fig id="F1" position="float" orientation="portrait"><object-id xmlns:xlink="http://www.w3.org/1999/xlink" content-type="doi" xlink:type="simple">10.3897/phytokeys.187.73338.figure1</object-id><object-id xmlns:xlink="http://www.w3.org/1999/xlink" content-type="arpha" xlink:type="simple">696F8A90-A250-51C5-8283-2FB787CF9EB2</object-id><label>Figure 1.</label><caption><p><bold>A–M</bold>’ LM images of little known and new “araphid” diatoms from the Bolivian Altiplano <bold>A–E</bold><italic><tp:taxon-name><tp:taxon-name-part taxon-name-part-type="genus" reg="Nanofrustulum">Nanofrustulum</tp:taxon-name-part><tp:taxon-name-part taxon-name-part-type="species" reg="cataractarum">cataractarum</tp:taxon-name-part></tp:taxon-name></italic><bold>F–L</bold><italic><tp:taxon-name><tp:taxon-name-part taxon-name-part-type="genus" reg="Nanofrustulum">N.</tp:taxon-name-part><tp:taxon-name-part taxon-name-part-type="species" reg="rarissimum">rarissimum</tp:taxon-name-part></tp:taxon-name></italic><bold>M–S</bold><italic><tp:taxon-name><tp:taxon-name-part taxon-name-part-type="genus" reg="Pseudostaurosira">Pseudostaurosira</tp:taxon-name-part><tp:taxon-name-part taxon-name-part-type="species" reg="sajamaensis">sajamaensis</tp:taxon-name-part></tp:taxon-name></italic><bold>T–Z</bold><italic><tp:taxon-name><tp:taxon-name-part taxon-name-part-type="genus" reg="Pseudostaurosira">P.</tp:taxon-name-part><tp:taxon-name-part taxon-name-part-type="species" reg="pulchra">pulchra</tp:taxon-name-part></tp:taxon-name></italic> sp. nov. (Fig. <xref ref-type="fig" rid="F1">1U</xref> is the holotype) <bold>A’–G</bold>’ <italic><tp:taxon-name><tp:taxon-name-part taxon-name-part-type="genus" reg="Pseudostaurosira">P.</tp:taxon-name-part><tp:taxon-name-part taxon-name-part-type="species" reg="aedes">aedes</tp:taxon-name-part></tp:taxon-name></italic> sp. nov. (Fig. <xref ref-type="fig" rid="F1">1A</xref>’ is the holotype). <bold>H’–M</bold>’ <italic><tp:taxon-name><tp:taxon-name-part taxon-name-part-type="genus" reg="Pseudostaurosira">P.</tp:taxon-name-part><tp:taxon-name-part taxon-name-part-type="species" reg="heteropolaris">heteropolaris</tp:taxon-name-part></tp:taxon-name></italic> sp. nov. (Fig. <xref ref-type="fig" rid="F1">1I</xref>’ is the holotype). Scale bar: 10 µm.</p></caption><graphic xmlns:xlink="http://www.w3.org/1999/xlink" xlink:href="phytokeys-187-023-g001.jpg" position="float" orientation="portrait" xlink:type="simple" id="oo_622438.jpg"><uri content-type="original_file" xlink:type="simple">https://binary.pensoft.net/fig/622438</uri></graphic></fig></tp:treatment-sec><tp:treatment-sec sec-type="Synonym" id="SECID0E2CAE"><title>Synonym.</title><p><italic><tp:taxon-name><tp:taxon-name-part taxon-name-part-type="genus" reg="Pseudostaurosira">Pseudostaurosira</tp:taxon-name-part><tp:taxon-name-part taxon-name-part-type="species" reg="cataractarum">cataractarum</tp:taxon-name-part></tp:taxon-name></italic> (Hustedt) C.E. Wetzel, E. Morales &amp; Ector in <xref ref-type="bibr" rid="B129">Wetzel et al. 2013a</xref> Acta Nova 6(1–2), p. 60.</p></tp:treatment-sec><tp:treatment-sec sec-type="comments" id="SECID0EQDAE"><title>Comment.</title><p>The taxon was first described for insular Asia, specifically from Java, Indonesia, by <xref ref-type="bibr" rid="B33">Hustedt (1938)</xref>. Type material was reanalyzed by <xref ref-type="bibr" rid="B129">Wetzel et al. (2013a)</xref> and <xref ref-type="bibr" rid="B8">Beauger et al. (2019)</xref> and regional and worldwide distributions were presented in <xref ref-type="bibr" rid="B129">Wetzel et al. (2013a)</xref> and <xref ref-type="bibr" rid="B26">Grana et al. (2015)</xref>.</p><p>As presented in Table <xref ref-type="table" rid="T2">2</xref> in <xref ref-type="bibr" rid="B26">Grana et al. (2015)</xref>, <italic><tp:taxon-name><tp:taxon-name-part taxon-name-part-type="genus" reg="Nanofrustulum">N.</tp:taxon-name-part><tp:taxon-name-part taxon-name-part-type="species" reg="cataractarum">cataractarum</tp:taxon-name-part></tp:taxon-name></italic> from Bolivia (Figs <xref ref-type="fig" rid="F1">1A–E</xref>, <xref ref-type="fig" rid="F2">2A, B</xref>) are smaller (length and width: 4.5–5 µm) than specimens in Asian type material (length 5.8–8.2, width 5.4–7.2), and the stria density of the Bolivian population is higher than that from Asia (18–20 and 15–28 in 10 µm, respectively). Regarding the areola density there is a complete overlap between both populations (2.5–3.5 in Bolivian specimens and 1–4 per 1 µm in Asian ones). Other features, such as the pattern of areolation in both valve face and mantle, the ample, round to oval axial area, the round to slightly elongated base and flattened body of the spines with small lateral projections, are similar in both populations. Also, the depression into which the areolae from valve face and mantle open internally is similar in Bolivian and Asian specimens (Fig. <xref ref-type="fig" rid="F2">2B</xref>). The features of the girdle elements with short but wide body and prominent ligula is also comparable in both populations. The Bolivian specimens tended to have more prominent blister depositions at the abvalvar edge of the mantle (Fig. <xref ref-type="fig" rid="F2">2B</xref>). All populations reported from around the world lack apical pore fields, and areolae flaps or spine stipules have not been reported either.</p><fig id="F2" position="float" orientation="portrait"><object-id xmlns:xlink="http://www.w3.org/1999/xlink" content-type="doi" xlink:type="simple">10.3897/phytokeys.187.73338.figure2</object-id><object-id xmlns:xlink="http://www.w3.org/1999/xlink" content-type="arpha" xlink:type="simple">46DF6079-4E4A-544C-9869-9876EC5E0779</object-id><label>Figure 2.</label><caption><p><bold>A–F</bold> SEM images of little known “araphid” diatoms from the Bolivian Altiplano <bold>A, B</bold><italic><tp:taxon-name><tp:taxon-name-part taxon-name-part-type="genus" reg="Nanofrustulum">Nanofrustulum</tp:taxon-name-part><tp:taxon-name-part taxon-name-part-type="species" reg="cataractarum">cataractarum</tp:taxon-name-part></tp:taxon-name></italic><bold>A</bold> specimen from the Desaguadero River, showing quasifract girdle elements with prominent ligulae (white arrows) <bold>B</bold> specimen from the Sajama River showing common internal depression into which the areolae open (dotted arrows) and the blister-like depositions of silica at the abvalvar edge of the mantle <bold>C, D</bold><italic><tp:taxon-name><tp:taxon-name-part taxon-name-part-type="genus" reg="Nanofrustulum">N.</tp:taxon-name-part><tp:taxon-name-part taxon-name-part-type="species" reg="rarissimum">rarissimum</tp:taxon-name-part></tp:taxon-name></italic> from the Desaguadero River <bold>C</bold> small, spineless valve <bold>D</bold> internal view showing apical and foot pole pore fields (black arrows) and internal depressions containing all areolae within a stria (dotted arrow) <bold>E, F</bold><italic><tp:taxon-name><tp:taxon-name-part taxon-name-part-type="genus" reg="Pseudostaurosira">Pseudostaurosira</tp:taxon-name-part><tp:taxon-name-part taxon-name-part-type="species" reg="sajamaensis">sajamaensis</tp:taxon-name-part></tp:taxon-name></italic> from the Desaguadero River <bold>E</bold> top view showing gradual transition of valve face to mantle and the reduced apical pore fields (black arrow) <bold>F</bold> side view of two half cells still attached by heavily silicified spines. Notice open girdle elements (white arrows). Scale bars: 1 µm (<bold>B</bold>); 3 µm (<bold>C, E</bold>); 4 µm (<bold>A, D</bold>); 5 µm (<bold>F</bold>).</p></caption><graphic xmlns:xlink="http://www.w3.org/1999/xlink" xlink:href="phytokeys-187-023-g002.jpg" position="float" orientation="portrait" xlink:type="simple" id="oo_622439.jpg"><uri content-type="original_file" xlink:type="simple">https://binary.pensoft.net/fig/622439</uri></graphic></fig><p>Taking into account all the above-mentioned reports, the dimensions for this taxon are length: 2.8–8.2 µm; width: 2.7–7.2; stria density: 15–29 in 10 µm; areola density: 1–4 in 10 µm.</p><p>In Bolivia, the taxon has been found in the Desaguadero and Sajama rivers. Fig. <xref ref-type="fig" rid="F2">2A</xref> is the first illustration of the taxon for the Desaguadero River.</p></tp:treatment-sec><tp:treatment-sec><!--Section generated to contain objects referenced in tp:taxon-treatment.--><table-wrap id="T2" position="float" orientation="portrait"><label>Table 2.</label><caption><p>Comparison of <italic><tp:taxon-name><tp:taxon-name-part taxon-name-part-type="genus" reg="Pseudostaurosira">Pseudostaurosira</tp:taxon-name-part><tp:taxon-name-part taxon-name-part-type="species" reg="heteropolaris">heteropolaris</tp:taxon-name-part></tp:taxon-name></italic> sp. nov and <italic><tp:taxon-name><tp:taxon-name-part taxon-name-part-type="genus" reg="Pseudostaurosira">P.</tp:taxon-name-part><tp:taxon-name-part taxon-name-part-type="species" reg="oblonga">oblonga</tp:taxon-name-part></tp:taxon-name></italic> sp. nov. with morphologically similar, congeneric species. Features in bold italic font are defining for each taxon.</p></caption><table id="TID0E6YAK" rules="all"><tbody><tr><td rowspan="1" colspan="1">
                <bold>Feature/species</bold>
              </td><td rowspan="1" colspan="1">
                <bold><italic><tp:taxon-name><tp:taxon-name-part taxon-name-part-type="genus" reg="Pseudostaurosira">P.</tp:taxon-name-part><tp:taxon-name-part taxon-name-part-type="species" reg="alvareziae">alvareziae</tp:taxon-name-part></tp:taxon-name></italic> Cejudo-Figueiras, E. Morales &amp; Ector</bold>
              </td><td rowspan="1" colspan="1">
                <bold><italic><tp:taxon-name><tp:taxon-name-part taxon-name-part-type="genus" reg="Pseudostaurosira">P.</tp:taxon-name-part><tp:taxon-name-part taxon-name-part-type="species" reg="americana">americana</tp:taxon-name-part></tp:taxon-name></italic> E. Morales</bold>
              </td><td rowspan="1" colspan="1">
                <bold><italic><tp:taxon-name><tp:taxon-name-part taxon-name-part-type="genus" reg="Pseudostaurosira">P.</tp:taxon-name-part><tp:taxon-name-part taxon-name-part-type="species" reg="bardii">bardii</tp:taxon-name-part></tp:taxon-name></italic> Beauger, C.E. Wetzel &amp; Ector</bold>
              </td><td rowspan="1" colspan="1">
                <bold><italic><tp:taxon-name><tp:taxon-name-part taxon-name-part-type="genus" reg="Pseudostaurosira">P.</tp:taxon-name-part><tp:taxon-name-part taxon-name-part-type="species" reg="heteropolaris">heteropolaris</tp:taxon-name-part></tp:taxon-name></italic> sp. nov.</bold>
              </td><td rowspan="1" colspan="1">
                <bold><italic><tp:taxon-name><tp:taxon-name-part taxon-name-part-type="genus" reg="Pseudostaurosira">P.</tp:taxon-name-part><tp:taxon-name-part taxon-name-part-type="species" reg="oblonga">oblonga</tp:taxon-name-part></tp:taxon-name></italic> sp. nov.</bold>
              </td></tr><tr><td rowspan="1" colspan="1">
                <bold>Valve dimensions (µm)</bold>
              </td><td rowspan="1" colspan="1">L: 10–18<break/> W: 3.6–5.0</td><td rowspan="1" colspan="1">L: 6.0–38.0<break/> W: 4.5–5.0</td><td rowspan="1" colspan="1">L: 4.0–6.5<break/> W: 3.0–5.5</td><td rowspan="1" colspan="1">L: <bold><italic>3.0–4.3</italic></bold><break/> W: 2.6–3.3</td><td rowspan="1" colspan="1">L: 6.9–13.5<break/> W: 3.8–4.8</td></tr><tr><td rowspan="1" colspan="1">
                <bold>Stria density (in 10 µm)</bold>
              </td><td rowspan="1" colspan="1">13–15</td><td rowspan="1" colspan="1">16–18</td><td rowspan="1" colspan="1">12–16</td><td rowspan="1" colspan="1">13–16</td><td rowspan="1" colspan="1">13–14</td></tr><tr><td rowspan="1" colspan="1">
                <bold>Valve outline; axial area; virgae</bold>
              </td><td rowspan="1" colspan="1">Elliptic with faintly subrostrate to broadly rounded apices, isopolar; narrowly lanceolate, faintly depressed in external view with respect to virgae, at the same level as virgae in internal view; much wider than striae</td><td rowspan="1" colspan="1">Lanceolate with cuneate apices, isopolar; linear, <bold><italic>at same level as virgae in external and internal view</italic></bold>; wider than striae</td><td rowspan="1" colspan="1">Elliptic to round with broadly rounded ends, isopolar; lanceolate to elliptic, depressed with respect to virgae in external view, at the same level as virgae in internal view; wider than striae</td><td rowspan="1" colspan="1"><bold><italic><tp:taxon-name><tp:taxon-name-part taxon-name-part-type="genus" reg="Ovoid">Ovoid</tp:taxon-name-part></tp:taxon-name></italic></bold> (sometimes elliptic in small specimens), <bold><italic>heteropolar</italic></bold>; elliptic, externally slightly depressed with respect to virgae, internally at the same level as the latter; much wider than striae</td><td rowspan="1" colspan="1"><bold><italic><tp:taxon-name><tp:taxon-name-part taxon-name-part-type="genus" reg="Oblong">Oblong</tp:taxon-name-part></tp:taxon-name></italic></bold> with widely rounded apices, isopolar; lanceolate, <bold><italic>depressed in external and internal view with respect to virgae</italic></bold>; wider than striae</td></tr><tr><td rowspan="1" colspan="1">
                <bold>Areolae; volae; striae</bold>
              </td><td rowspan="1" colspan="1">Wide, round to elliptic; well-developed and forming a tight mesh-like structure seen in external and internal view; composed of up to 6 areolae decreasing in size away from valve face/mantle junction, <bold><italic>larger areolae contiguous to spines on valve face and mantle</italic></bold></td><td rowspan="1" colspan="1">Wide, round to elliptic; well-developed and forming a tight mesh-like structure visible externally and internally; composed of up to 7 areolae <bold><italic>with little size variation away from valve face/mantle junction on valve face</italic></bold>, valve mantle with larger areolae varying from elliptic to trapezoid</td><td rowspan="1" colspan="1">Wide, round to elliptic; developed and directed toward valve interior; composed of up to 5 areolae decreasing in size away from valve face/mantle transition, first areola on mantle trapezoid and as large as first areola on valve face</td><td rowspan="1" colspan="1">Narrow, elliptic to round or hemispherical at the axial area; well-developed and directed toward valve interior, <bold><italic>base of volae wide giving areolae a C-shape</italic></bold>; composed by up to 7 areolae decreasing in size away from valve face/mantle transition, first areola on mantle as large as first areola on valve face</td><td rowspan="1" colspan="1">Narrow, round to elliptic; well-developed forming a tight mesh-like structure visible externally and internally; composed by up to 6 areolae decreasing in size away from valve face/mantle transition, first areola on mantle trapezoid and larger</td></tr><tr><td rowspan="1" colspan="1">
                <bold>Spines; stipules; flaps</bold>
              </td><td rowspan="1" colspan="1">Solid, elliptic base, as wide as basal vimen, flattened body and widely spatulate tips with broad lateral projections; small, <bold><italic>conical</italic></bold>; incipient on valve face, developed on valve mantle</td><td rowspan="1" colspan="1">Solid, elliptic base, as wide as basal vimen, cylindrical body with a <bold><italic>V-shaped middle opening</italic></bold> and openly concave sides, widely spatulate tips with serrate borders; <bold><italic>well-developed, almost covering entire first areola on mantle</italic></bold>; well-developed, more common on valve mantle</td><td rowspan="1" colspan="1">Solid, elliptic base, wider than basal vimen, flattened body, <bold><italic>triangular in side view</italic></bold>, spatulate tips <bold><italic>with serrate borders</italic></bold>; developed; developed but more frequent on mantle areolae</td><td rowspan="1" colspan="1">Solid, elliptic to rectangular base, wider than basal vimen, cylindrical body with concave sides, spatulate tips <bold><italic>with pinnatifid bifurcations</italic></bold>; absent; absent</td><td rowspan="1" colspan="1">Solid, elliptic base, as wide as basal vimen, quasi-cylindrical body with concave sides, <bold><italic>trapezium-shaped in side view</italic></bold>, spatulate tips with wide lateral projections; <bold><italic>incipient</italic></bold> or absent; little developed on valve face, larger on valve mantle</td></tr><tr><td rowspan="1" colspan="1">
                <bold>Apical pore fields; mantle abvalvar blisters</bold>
              </td><td rowspan="1" colspan="1">Well-developed, externally with <bold><italic>wide round poroids and covered by contorted flaps</italic></bold>; small, absent from apices</td><td rowspan="1" colspan="1">Well-developed, of cavernous appearance externally, <bold><italic>poroids lie at bottom of troughs</italic></bold>, internally round poroids open into a shallow depression; well-developed, present at apices</td><td rowspan="1" colspan="1">Very reduced almost completely externally covered by flaps, only a pair of poroids can be seen, of cavernous appearance, internally only 3 narrow, round poroids can be seen, which open into a shallow depression; developed and present at apices</td><td rowspan="1" colspan="1">
                Very reduced, externally up to 3 cavernous poroids; <bold><italic>small present at apices</italic></bold></td><td rowspan="1" colspan="1">Reduced, covered by small external flaps, internally opening through few, narrow, <bold><italic>unsunk poroids</italic></bold>; small absent from apices</td></tr><tr><td rowspan="1" colspan="1">
                <bold>References</bold>
              </td><td rowspan="1" colspan="1">
                <xref ref-type="bibr" rid="B10">Cejudo-Figueiras et al. (2011)</xref>
              </td><td rowspan="1" colspan="1"><xref ref-type="bibr" rid="B10">Cejudo-Figueiras et al. (2011)</xref>, <xref ref-type="bibr" rid="B82">Morales et al. (2013b)</xref></td><td rowspan="1" colspan="1">
                <xref ref-type="bibr" rid="B8">Beauger et al. (2019)</xref>
              </td><td rowspan="1" colspan="1">This study</td><td rowspan="1" colspan="1">This study</td></tr></tbody></table></table-wrap></tp:treatment-sec><ref-list><ref id="B33"><mixed-citation xmlns:xlink="http://www.w3.org/1999/xlink" xlink:type="simple"><person-group><name name-style="western"><surname>Hustedt</surname><given-names>F</given-names></name></person-group> (<year>1938</year>) Systematische und ökologische Untersuchungen über die Diatomeen-Flora von Java, Bali und Sumatra nach dem Material der Deutschen Limnologischen Sunda-Expedition. Teil I. Systematischer Teil. Archiv für Hydrobiologie (Supplement 15): 131–177.</mixed-citation></ref><ref id="B129"><mixed-citation xmlns:xlink="http://www.w3.org/1999/xlink" xlink:type="simple"><person-group><name name-style="western"><surname>Wetzel</surname><given-names>CE</given-names></name><name name-style="western"><surname>Morales</surname><given-names>EA</given-names></name><name name-style="western"><surname>Blanco</surname><given-names>S</given-names></name><name name-style="western"><surname>Ector</surname><given-names>L</given-names></name></person-group> (<year>2013a</year>) <article-title><italic><tp:taxon-name><tp:taxon-name-part taxon-name-part-type="genus">Pseudostaurosira</tp:taxon-name-part><tp:taxon-name-part taxon-name-part-type="species">cataractarum</tp:taxon-name-part></tp:taxon-name></italic> comb. nov. (<tp:taxon-name><tp:taxon-name-part taxon-name-part-type="genus">Bacillariophyta</tp:taxon-name-part></tp:taxon-name>): Type analysis, ecology and world distribution of a former “centric” diatom.</article-title><source>Acta Nova</source><volume>6</volume>(<issue>1–2</issue>): <fpage>53</fpage>–<lpage>63</lpage>.</mixed-citation></ref><ref id="B8"><mixed-citation xmlns:xlink="http://www.w3.org/1999/xlink" xlink:type="simple"><person-group><name name-style="western"><surname>Beauger</surname><given-names>A</given-names></name><name name-style="western"><surname>Wetzel</surname><given-names>CE</given-names></name><name name-style="western"><surname>Voldoire</surname><given-names>O</given-names></name><name name-style="western"><surname>Ector</surname><given-names>L</given-names></name></person-group> (<year>2019</year>) <article-title><italic><tp:taxon-name><tp:taxon-name-part taxon-name-part-type="genus">Pseudostaurosira</tp:taxon-name-part><tp:taxon-name-part taxon-name-part-type="species">bardii</tp:taxon-name-part></tp:taxon-name></italic> (<tp:taxon-name><tp:taxon-name-part taxon-name-part-type="family">Fragilariaceae</tp:taxon-name-part></tp:taxon-name>, <tp:taxon-name><tp:taxon-name-part taxon-name-part-type="genus">Bacillariophyta</tp:taxon-name-part></tp:taxon-name>), a new species from a saline hydrothermal spring of the Massif Central (France).</article-title><source>Botany Letters</source><volume>166</volume>(<issue>1</issue>): <fpage>3</fpage>–<lpage>13</lpage>. <ext-link xlink:type="simple" ext-link-type="doi" xlink:href="10.1080/23818107.2018.1460278">https://doi.org/10.1080/23818107.2018.1460278</ext-link></mixed-citation></ref><ref id="B26"><mixed-citation xmlns:xlink="http://www.w3.org/1999/xlink" xlink:type="simple"><person-group><name name-style="western"><surname>Grana</surname><given-names>L</given-names></name><name name-style="western"><surname>Morales</surname><given-names>EA</given-names></name><name name-style="western"><surname>Bešta</surname><given-names>T</given-names></name><name name-style="western"><surname>Echazú</surname><given-names>D</given-names></name><name name-style="western"><surname>Wetzel</surname><given-names>CE</given-names></name><name name-style="western"><surname>Novais</surname><given-names>MH</given-names></name><name name-style="western"><surname>Rajdlová</surname><given-names>H</given-names></name><name name-style="western"><surname>Ector</surname><given-names>L</given-names></name><name name-style="western"><surname>Maidana</surname><given-names>NI</given-names></name></person-group> (<year>2015</year>) <article-title>On the geographical distribution and ecology of <italic><tp:taxon-name><tp:taxon-name-part taxon-name-part-type="genus">Pseudostaurosira</tp:taxon-name-part><tp:taxon-name-part taxon-name-part-type="species">cataractarum</tp:taxon-name-part></tp:taxon-name></italic> (<tp:taxon-name><tp:taxon-name-part taxon-name-part-type="genus">Bacillariophyceae</tp:taxon-name-part></tp:taxon-name>): New findings in the Palearctic and Neotropic ecozones.</article-title><source>Brazilian Journal of Botany</source><volume>38</volume>(<issue>4</issue>): <fpage>809</fpage>–<lpage>821</lpage>. <ext-link xlink:type="simple" ext-link-type="doi" xlink:href="10.1007/s40415-015-0188-0">https://doi.org/10.1007/s40415-015-0188-0</ext-link></mixed-citation></ref><ref id="B10"><mixed-citation xmlns:xlink="http://www.w3.org/1999/xlink" xlink:type="simple"><person-group><name name-style="western"><surname>Cejudo-Figueiras</surname><given-names>C</given-names></name><name name-style="western"><surname>Morales</surname><given-names>EA</given-names></name><name name-style="western"><surname>Wetzel</surname><given-names>CE</given-names></name><name name-style="western"><surname>Blanco</surname><given-names>S</given-names></name><name name-style="western"><surname>Hoffmann</surname><given-names>L</given-names></name><name name-style="western"><surname>Ector</surname><given-names>L</given-names></name></person-group> (<year>2011</year>) <article-title>Analysis of the type of <tp:taxon-name><tp:taxon-name-part taxon-name-part-type="genus">Fragilaria</tp:taxon-name-part><tp:taxon-name-part taxon-name-part-type="species">construens</tp:taxon-name-part><tp:taxon-name-part taxon-name-part-type="infraspecific-rank">var.</tp:taxon-name-part><tp:taxon-name-part taxon-name-part-type="variety">subsalina</tp:taxon-name-part></tp:taxon-name> (<tp:taxon-name><tp:taxon-name-part taxon-name-part-type="genus">Bacillariophyceae</tp:taxon-name-part></tp:taxon-name>) and description of two morphologically related taxa from Europe and the United States.</article-title><source>Phycologia</source><volume>50</volume>(<issue>1</issue>): <fpage>67</fpage>–<lpage>77</lpage>. <ext-link xlink:type="simple" ext-link-type="doi" xlink:href="10.2216/09-40.1">https://doi.org/10.2216/09-40.1</ext-link></mixed-citation></ref><ref id="B82"><mixed-citation xmlns:xlink="http://www.w3.org/1999/xlink" xlink:type="simple"><person-group><name name-style="western"><surname>Morales</surname><given-names>E</given-names></name><name name-style="western"><surname>Rosen</surname><given-names>B</given-names></name><name name-style="western"><surname>Spaulding</surname><given-names>S</given-names></name></person-group> (<year>2013b</year>) <italic><tp:taxon-name><tp:taxon-name-part taxon-name-part-type="genus">Pseudostaurosira</tp:taxon-name-part><tp:taxon-name-part taxon-name-part-type="species">americana</tp:taxon-name-part></tp:taxon-name></italic>. In: Diatoms of North America. <ext-link xlink:type="simple" ext-link-type="uri" xlink:href="https://diatoms.org/species/pseudostaurosira_americana">https://diatoms.org/species/pseudostaurosira_americana</ext-link></mixed-citation></ref></ref-list></tp:taxon-treatment>
