# Supplementary material for: ﻿New and poorly known “araphid” diatom species (Bacillariophyta) from regions near Lake Titicaca, South America and a discussion on the continued use of morphological characters in “araphid” diatom taxonomy
Source: PhytoKeys. 2021 Dec 13;187:23–70. doi: 10.3897/phytokeys.187.73338 (PMC8688410; doi:10.3897/phytokeys.187.73338)
Supplement: XML Treatment for Pseudostaurosira pulchra [file phytokeys.187.73338-treatment4.xml]

<!DOCTYPE tp:taxon-treatment
  PUBLIC "-//TaxonX//DTD Taxonomic Treatment Publishing DTD v0 20100105//EN" "tax-treatment-NSO.dtd">
<tp:taxon-treatment xmlns:tp="http://www.plazi.org/taxpub"><tp:treatment-meta><kwd-group><label>Taxon classification</label><kwd>
              <named-content content-type="kingdom">Plantae</named-content>
            </kwd><kwd>
              <named-content content-type="order">Fragilariales</named-content>
            </kwd><kwd>
              <named-content content-type="family">Staurosiraceae</named-content>
            </kwd></kwd-group><mixed-citation publication-type="journal"><person-group><name><surname>Morales</surname><given-names>Eduardo A.</given-names></name><name><surname>Wetzel</surname><given-names>Carlos E.</given-names></name><name><surname>Ector</surname><given-names>Luc</given-names></name></person-group><article-title>﻿New and poorly known “araphid” diatom species (<tp:taxon-name><tp:taxon-name-part taxon-name-part-type="genus" reg="Bacillariophyta">Bacillariophyta</tp:taxon-name-part></tp:taxon-name>) from regions near Lake Titicaca, South America and a discussion on the continued use of morphological characters in “araphid” diatom taxonomy</article-title><source>PhytoKeys</source><day>13</day><month>12</month><year>2021</year><volume>187</volume><fpage>23</fpage><lpage>70</lpage><pub-id pub-id-type="doi">10.3897/phytokeys.187.73338</pub-id></mixed-citation></tp:treatment-meta><tp:nomenclature><label>﻿</label><tp:taxon-name>
            <object-id xmlns:xlink="http://www.w3.org/1999/xlink" content-type="arpha" xlink:type="simple">9FAC2BE6-9DE8-5294-8814-17E3B6C72CDE</object-id>
            <tp:taxon-name-part taxon-name-part-type="genus" reg="Pseudostaurosira">Pseudostaurosira</tp:taxon-name-part>
            <tp:taxon-name-part taxon-name-part-type="species" reg="pulchra">pulchra</tp:taxon-name-part>
          </tp:taxon-name><tp:taxon-authority>E. Morales, C.E. Wetzel &amp; Ector</tp:taxon-authority><tp:taxon-status xmlns:xlink="http://www.w3.org/1999/xlink" xlink:type="simple">sp. nov.</tp:taxon-status><xref ref-type="fig" rid="F1">Figs 1T–Z (LM), 3A–F (SEM)</xref></tp:nomenclature><tp:treatment-sec sec-type="Holotype" id="SECID0E3NAE"><title>Holotype.</title><p>Slide <named-content xmlns:xlink="http://www.w3.org/1999/xlink" content-type="dwc:institutional_code" xlink:type="simple">ANSP</named-content> GC 26815, Fig. <xref ref-type="fig" rid="F1">1U</xref>. Diatom Herbarium, <named-content xmlns:xlink="http://www.w3.org/1999/xlink" xlink:type="simple" content-type="institution" xlink:href="http://grbio.org/institution/academy-natural-sciences-philadelphia" id="NCID0EWQAE">Academy of Natural Sciences, Philadelphia</named-content> (<named-content xmlns:xlink="http://www.w3.org/1999/xlink" content-type="dwc:institutional_code" xlink:type="simple">ANSP</named-content>). <bold>Isotype.</bold> Slide DBOL-0246a, Diatomotheca Boliviensis (before HCUCB), Cochabamba, Bolivia.</p></tp:treatment-sec><tp:treatment-sec sec-type="type locality" id="SECID0EQOAE"><title>Type locality.</title><p>Bolivia. Sajama Province, Department of Oruro, Desaguadero River, epipsammon, <named-content xmlns:xlink="http://www.w3.org/1999/xlink" content-type="dwc:verbatimCoordinates" xlink:type="simple"><named-content content-type="geo-json" specific-use="{&#34;type&#34;:&#34;Point&#34;,&#34;coordinates&#34;:[-68.242500,-17.397500]}" id="NCID0EZOAE" xlink:type="simple">17°23'51"S; 68°14'33"W</named-content></named-content>, 3701 m elev., <italic>leg.</italic> G. Chávez, 05.07.2009.</p></tp:treatment-sec><tp:treatment-sec sec-type="description" id="SECID0EAPAE"><title>Description.</title><p>Frustules rectangular in girdle view (Fig. <xref ref-type="fig" rid="F3">3D</xref>), joined together by interlocking spines (Figs <xref ref-type="fig" rid="F3">3C, F</xref>). Valves narrowly lanceolate, isopolar, with abrupt transition from valve face to mantle. Rostrate valve ends in larger specimens, broadly rounded in smaller ones (Figs <xref ref-type="fig" rid="F1">1T–Z</xref>). Axial area narrowly lanceolate (Figs <xref ref-type="fig" rid="F1">1T–Z</xref>, <xref ref-type="fig" rid="F3">3A, B</xref>) and externally and internally depressed with respect to virgae (Fig. <xref ref-type="fig" rid="F3">3A, B</xref>). Internally, striae open in small trapezoid, transapically elongated depressions (Fig. <xref ref-type="fig" rid="F3">3C</xref>). Vimines short and wide, restricted to the valve face/mantle junction; additional ones rarely present on either valve face or valve mantle (Fig. <xref ref-type="fig" rid="F3">3C</xref>). Striae typically composed by two narrow, round to elliptic areolae, one on valve face and a larger one on the valve mantle (Figs <xref ref-type="fig" rid="F3">3E, F</xref>). Well-developed volae, arising from the areolar inner periphery and projecting inwards forming a loose mesh-like structure (Figs <xref ref-type="fig" rid="F3">3C, E</xref>). Flaps usually present in various stages of development, typically single and disk-like on valve face and two or more on mantle areolae (Fig. <xref ref-type="fig" rid="F3">3A</xref>). Spines originating from vimines at the valve face/mantle junction; solid, with round to elliptical base, wider that the vimines they sit on; flattened, with biconcave sides and spatulate body, truncated (cut) at the top or with a short bifurcation (Fig. <xref ref-type="fig" rid="F3">3A, B, D, E, F</xref>). Stipules absent. Apical pore fields absent (Fig. <xref ref-type="fig" rid="F3">3C, E</xref>). Well-developed blister-like depositions present on abvalvar edge of mantle also covering both apices (Fig. <xref ref-type="fig" rid="F3">3D–F</xref>). Girdle elements variable in number, open, lacking pores, ligulated, with larger valvocopula (Fig. <xref ref-type="fig" rid="F3">3D, F</xref>).</p><fig id="F3" position="float" orientation="portrait"><object-id xmlns:xlink="http://www.w3.org/1999/xlink" content-type="doi" xlink:type="simple">10.3897/phytokeys.187.73338.figure3</object-id><object-id xmlns:xlink="http://www.w3.org/1999/xlink" content-type="arpha" xlink:type="simple">FE22E850-0A3A-5A02-A3FD-37F0F4D9CFFE</object-id><label>Figure 3.</label><caption><p><bold>A–F</bold> SEM micrographs of <italic><tp:taxon-name><tp:taxon-name-part taxon-name-part-type="genus" reg="Pseudostaurosira">Pseudostaurosira</tp:taxon-name-part><tp:taxon-name-part taxon-name-part-type="species" reg="pulchra">pulchra</tp:taxon-name-part></tp:taxon-name></italic> sp. nov. from the Bolivian Altiplano <bold>A, B</bold> outer views of valves showing axial area, striae and spines features <bold>C</bold> inner view of valve still attached to neighboring cell. Black arrow indicates absence of apical pore field. Dotted arrow points to depression into which the stria opens internally <bold>D</bold> tilted view of frustule. Notice larger valvocopula, lateral growth of spines and blister-like depositions on abvalvar edge of mantle <bold>E</bold> outer view of valve tip. Black arrow denotes absence of apical pore field. Notice round to elliptical spine base and larger areola on valve mantle. <bold>F</bold> frustule attached to neighboring valve by means of heavily silicified spines. Notice open girdle elements (white arrow) and depositions along abvalvar mantle edge. Scale bars: 2 µm (<bold>E</bold>); 4 µm (<bold>C, F</bold>); 5 µm (<bold>A, B, D</bold>).</p></caption><graphic xmlns:xlink="http://www.w3.org/1999/xlink" xlink:href="phytokeys-187-023-g003.jpg" position="float" orientation="portrait" xlink:type="simple" id="oo_622440.jpg"><uri content-type="original_file" xlink:type="simple">https://binary.pensoft.net/fig/622440</uri></graphic></fig><p>Dimensions (n &gt; 50): Length 5–22 μm; width 2.4–3.0 μm; striae 13–16 in 10 μm.</p></tp:treatment-sec><tp:treatment-sec sec-type="etymology" id="SECID0ENSAE"><title>Etymology.</title><p>The epithet makes reference to the neat and eye-catching morphology of the frustules.</p></tp:treatment-sec><tp:treatment-sec sec-type="distribution" id="SECID0ESSAE"><title>Distribution.</title><p>Found in the Desaguadero and Sajama rivers.</p></tp:treatment-sec><tp:treatment-sec><!--Section generated to contain objects referenced in tp:taxon-treatment.--><fig id="F1" position="float" orientation="portrait"><object-id xmlns:xlink="http://www.w3.org/1999/xlink" content-type="doi" xlink:type="simple">10.3897/phytokeys.187.73338.figure1</object-id><object-id xmlns:xlink="http://www.w3.org/1999/xlink" content-type="arpha" xlink:type="simple">696F8A90-A250-51C5-8283-2FB787CF9EB2</object-id><label>Figure 1.</label><caption><p><bold>A–M</bold>’ LM images of little known and new “araphid” diatoms from the Bolivian Altiplano <bold>A–E</bold><italic><tp:taxon-name><tp:taxon-name-part taxon-name-part-type="genus" reg="Nanofrustulum">Nanofrustulum</tp:taxon-name-part><tp:taxon-name-part taxon-name-part-type="species" reg="cataractarum">cataractarum</tp:taxon-name-part></tp:taxon-name></italic><bold>F–L</bold><italic><tp:taxon-name><tp:taxon-name-part taxon-name-part-type="genus" reg="Nanofrustulum">N.</tp:taxon-name-part><tp:taxon-name-part taxon-name-part-type="species" reg="rarissimum">rarissimum</tp:taxon-name-part></tp:taxon-name></italic><bold>M–S</bold><italic><tp:taxon-name><tp:taxon-name-part taxon-name-part-type="genus" reg="Pseudostaurosira">Pseudostaurosira</tp:taxon-name-part><tp:taxon-name-part taxon-name-part-type="species" reg="sajamaensis">sajamaensis</tp:taxon-name-part></tp:taxon-name></italic><bold>T–Z</bold><italic><tp:taxon-name><tp:taxon-name-part taxon-name-part-type="genus" reg="Pseudostaurosira">P.</tp:taxon-name-part><tp:taxon-name-part taxon-name-part-type="species" reg="pulchra">pulchra</tp:taxon-name-part></tp:taxon-name></italic> sp. nov. (Fig. <xref ref-type="fig" rid="F1">1U</xref> is the holotype) <bold>A’–G</bold>’ <italic><tp:taxon-name><tp:taxon-name-part taxon-name-part-type="genus" reg="Pseudostaurosira">P.</tp:taxon-name-part><tp:taxon-name-part taxon-name-part-type="species" reg="aedes">aedes</tp:taxon-name-part></tp:taxon-name></italic> sp. nov. (Fig. <xref ref-type="fig" rid="F1">1A</xref>’ is the holotype). <bold>H’–M</bold>’ <italic><tp:taxon-name><tp:taxon-name-part taxon-name-part-type="genus" reg="Pseudostaurosira">P.</tp:taxon-name-part><tp:taxon-name-part taxon-name-part-type="species" reg="heteropolaris">heteropolaris</tp:taxon-name-part></tp:taxon-name></italic> sp. nov. (Fig. <xref ref-type="fig" rid="F1">1I</xref>’ is the holotype). Scale bar: 10 µm.</p></caption><graphic xmlns:xlink="http://www.w3.org/1999/xlink" xlink:href="phytokeys-187-023-g001.jpg" position="float" orientation="portrait" xlink:type="simple" id="oo_622438.jpg"><uri content-type="original_file" xlink:type="simple">https://binary.pensoft.net/fig/622438</uri></graphic></fig></tp:treatment-sec></tp:taxon-treatment>
