# Supplementary material for: ﻿New and poorly known “araphid” diatom species (Bacillariophyta) from regions near Lake Titicaca, South America and a discussion on the continued use of morphological characters in “araphid” diatom taxonomy
Source: PhytoKeys. 2021 Dec 13;187:23–70. doi: 10.3897/phytokeys.187.73338 (PMC8688410; doi:10.3897/phytokeys.187.73338)
Supplement: XML Treatment for Pseudostaurosira heteropolaris [file phytokeys.187.73338-treatment6.xml]

<!DOCTYPE tp:taxon-treatment
  PUBLIC "-//TaxonX//DTD Taxonomic Treatment Publishing DTD v0 20100105//EN" "tax-treatment-NSO.dtd">
<tp:taxon-treatment xmlns:tp="http://www.plazi.org/taxpub"><tp:treatment-meta><kwd-group><label>Taxon classification</label><kwd>
              <named-content content-type="kingdom">Plantae</named-content>
            </kwd><kwd>
              <named-content content-type="order">Fragilariales</named-content>
            </kwd><kwd>
              <named-content content-type="family">Staurosiraceae</named-content>
            </kwd></kwd-group><mixed-citation publication-type="journal"><person-group><name><surname>Morales</surname><given-names>Eduardo A.</given-names></name><name><surname>Wetzel</surname><given-names>Carlos E.</given-names></name><name><surname>Ector</surname><given-names>Luc</given-names></name></person-group><article-title>﻿New and poorly known “araphid” diatom species (<tp:taxon-name><tp:taxon-name-part taxon-name-part-type="genus" reg="Bacillariophyta">Bacillariophyta</tp:taxon-name-part></tp:taxon-name>) from regions near Lake Titicaca, South America and a discussion on the continued use of morphological characters in “araphid” diatom taxonomy</article-title><source>PhytoKeys</source><day>13</day><month>12</month><year>2021</year><volume>187</volume><fpage>23</fpage><lpage>70</lpage><pub-id pub-id-type="doi">10.3897/phytokeys.187.73338</pub-id></mixed-citation></tp:treatment-meta><tp:nomenclature><label>﻿</label><tp:taxon-name>
            <object-id xmlns:xlink="http://www.w3.org/1999/xlink" content-type="arpha" xlink:type="simple">0BA89859-7D0C-5335-86DE-5365D3F97D5C</object-id>
            <tp:taxon-name-part taxon-name-part-type="genus" reg="Pseudostaurosira">Pseudostaurosira</tp:taxon-name-part>
            <tp:taxon-name-part taxon-name-part-type="species" reg="heteropolaris">heteropolaris</tp:taxon-name-part>
          </tp:taxon-name><tp:taxon-authority>E. Morales, C.E. Wetzel &amp; Ector</tp:taxon-authority><tp:taxon-status xmlns:xlink="http://www.w3.org/1999/xlink" xlink:type="simple">sp. nov.</tp:taxon-status><xref ref-type="fig" rid="F1">Figs 1H ’–M’ (LM), 5A–F (SEM)</xref></tp:nomenclature><tp:treatment-sec sec-type="Holotype" id="SECID0EI1AE"><title>Holotype.</title><p>Slide <named-content xmlns:xlink="http://www.w3.org/1999/xlink" content-type="dwc:institutional_code" xlink:type="simple">ANSP</named-content> GC 26815, Fig. <xref ref-type="fig" rid="F1">1I</xref>’, Diatom Herbarium, Academy of Natural Sciences, Philadelphia (<named-content xmlns:xlink="http://www.w3.org/1999/xlink" content-type="dwc:institutional_code" xlink:type="simple">ANSP</named-content>). <bold>Isotype.</bold> Slide DBOL-0246a, Diatomotheca Boliviensis (before HCUCB), Cochabamba, Bolivia.</p></tp:treatment-sec><tp:treatment-sec sec-type="type locality" id="SECID0E31AE"><title>Type locality.</title><p>Bolivia. Sajama Province, Department of Oruro, Desaguadero River, epipsammon, <named-content xmlns:xlink="http://www.w3.org/1999/xlink" content-type="dwc:verbatimCoordinates" xlink:type="simple"><named-content content-type="geo-json" specific-use="{&#34;type&#34;:&#34;Point&#34;,&#34;coordinates&#34;:[-68.242500,-17.397500]}" id="NCID0EF2AE" xlink:type="simple">17°23'51"S; 68°14'33"W</named-content></named-content>, 3701 m elev., <italic>leg.</italic> G. Chávez, 05.07.2009.</p></tp:treatment-sec><tp:treatment-sec sec-type="description" id="SECID0EM2AE"><title>Description.</title><p>Frustules rectangular in girdle view (Fig. <xref ref-type="fig" rid="F5">5C, D</xref>), joined together by interlocking spines (Fig. <xref ref-type="fig" rid="F5">5C</xref>). Valves ovoid to elliptic, heteropolar, with gradual transition from valve face to mantle (Figs <xref ref-type="fig" rid="F1">1H</xref>’–M’, 5A–F). Axial area elliptic (Figs <xref ref-type="fig" rid="F1">1H</xref>’–M’, 5A, B, F), externally slightly depressed with respect to virgae, internally at the same level as virgae (Fig. <xref ref-type="fig" rid="F5">5A, D, E</xref>). Virgae much wider than striae (Fig. <xref ref-type="fig" rid="F5">5A, D–F</xref>). Vimines shorter than virgae and wide (Fig. <xref ref-type="fig" rid="F5">5A, B, D–F</xref>). Striae composed of narrow, apically elongated, rectangular to semi-elliptic areolae (Fig. <xref ref-type="fig" rid="F5">5A–F</xref>). Areolae diminish in size from valve face/mantle junction towards striae extremes at about the same rate (Fig. <xref ref-type="fig" rid="F5">5F</xref>). Volae arising from up to two points (typically one) within the areolar inner periphery, projecting inwards (Fig. <xref ref-type="fig" rid="F5">5A, B, D–F</xref>). Base of volae thick and giving areolae a C-shape (Fig. <xref ref-type="fig" rid="F5">5A, B</xref>). Flaps absent. Spines originating from vimines at the valve face/mantle junction, solid, with elliptic to rectangular base, wider than the vimines they sit on; cylindrical body with biconcave sides, spatulate tips with pinnatifid (with deep lateral) bifurcations (Fig. <xref ref-type="fig" rid="F5">5C, D</xref>). Stipules absent (Fig. <xref ref-type="fig" rid="F5">5D</xref>). Apical pore fields very reduced with no more than 3 cavernous poroids in external view; not seen in internal view (Fig. <xref ref-type="fig" rid="F5">5F</xref>). Small blister-like depositions present on abvalvar edge of mantle, including at the valve apices (Fig. <xref ref-type="fig" rid="F5">5C–F</xref>). Girdle elements variable in number, open, lacking pores, ligulated, with larger valvocopula (Fig. <xref ref-type="fig" rid="F5">5C, E, F</xref>).</p><fig id="F5" position="float" orientation="portrait"><object-id xmlns:xlink="http://www.w3.org/1999/xlink" content-type="doi" xlink:type="simple">10.3897/phytokeys.187.73338.figure5</object-id><object-id xmlns:xlink="http://www.w3.org/1999/xlink" content-type="arpha" xlink:type="simple">A05C3D41-CF0C-5E11-B9C1-F33993E5A08D</object-id><label>Figure 5.</label><caption><p><bold>A–F</bold> SEM images of <italic><tp:taxon-name><tp:taxon-name-part taxon-name-part-type="genus" reg="Pseudostaurosira">Pseudostaurosira</tp:taxon-name-part><tp:taxon-name-part taxon-name-part-type="species" reg="heteropolaris">heteropolaris</tp:taxon-name-part></tp:taxon-name></italic> sp. nov. from the Bolivian Altiplano <bold>A, B</bold> Valve views showing striation pattern and features of the axial area, virgae, vimines, and spine location <bold>C</bold> side view of complete frustule and neighboring cell showing girdle bands (white arrows denote open copulae). White arrows point to open girdle elements <bold>D</bold> close up of <bold>C</bold> showing details of spines with bifurcations with pinnatifid projections, characteristics of the striae on valve mantle and the features of the blisters <bold>E</bold> broken frustule with girdle bands. Pattern of volae within areolae is also shown <bold>F</bold> frustule in side, tilted view. Notice open copulae (white arrow) and reduced apical pore field with cavernous poroids (black arrow). Scale bars: 1 µm (<bold>D</bold>); 3 µm (<bold>A–C, E</bold>); 4 µm (<bold>F</bold>).</p></caption><graphic xmlns:xlink="http://www.w3.org/1999/xlink" xlink:href="phytokeys-187-023-g005.jpg" position="float" orientation="portrait" xlink:type="simple" id="oo_622442.jpg"><uri content-type="original_file" xlink:type="simple">https://binary.pensoft.net/fig/622442</uri></graphic></fig><p>Dimensions (n &gt; 50): Length 3.0–4.3 μm; width 2.6–3.3 μm; striae 13–16 in 10 μm.</p></tp:treatment-sec><tp:treatment-sec sec-type="etymology" id="SECID0E65AE"><title>Etymology.</title><p>The epithet of this species refers to its typical heteropolar valve outline.</p></tp:treatment-sec><tp:treatment-sec sec-type="distribution" id="SECID0EE6AE"><title>Distribution.</title><p>Found in the Desaguadero River.</p></tp:treatment-sec><tp:treatment-sec><!--Section generated to contain objects referenced in tp:taxon-treatment.--><fig id="F1" position="float" orientation="portrait"><object-id xmlns:xlink="http://www.w3.org/1999/xlink" content-type="doi" xlink:type="simple">10.3897/phytokeys.187.73338.figure1</object-id><object-id xmlns:xlink="http://www.w3.org/1999/xlink" content-type="arpha" xlink:type="simple">696F8A90-A250-51C5-8283-2FB787CF9EB2</object-id><label>Figure 1.</label><caption><p><bold>A–M</bold>’ LM images of little known and new “araphid” diatoms from the Bolivian Altiplano <bold>A–E</bold><italic><tp:taxon-name><tp:taxon-name-part taxon-name-part-type="genus" reg="Nanofrustulum">Nanofrustulum</tp:taxon-name-part><tp:taxon-name-part taxon-name-part-type="species" reg="cataractarum">cataractarum</tp:taxon-name-part></tp:taxon-name></italic><bold>F–L</bold><italic><tp:taxon-name><tp:taxon-name-part taxon-name-part-type="genus" reg="Nanofrustulum">N.</tp:taxon-name-part><tp:taxon-name-part taxon-name-part-type="species" reg="rarissimum">rarissimum</tp:taxon-name-part></tp:taxon-name></italic><bold>M–S</bold><italic><tp:taxon-name><tp:taxon-name-part taxon-name-part-type="genus" reg="Pseudostaurosira">Pseudostaurosira</tp:taxon-name-part><tp:taxon-name-part taxon-name-part-type="species" reg="sajamaensis">sajamaensis</tp:taxon-name-part></tp:taxon-name></italic><bold>T–Z</bold><italic><tp:taxon-name><tp:taxon-name-part taxon-name-part-type="genus" reg="Pseudostaurosira">P.</tp:taxon-name-part><tp:taxon-name-part taxon-name-part-type="species" reg="pulchra">pulchra</tp:taxon-name-part></tp:taxon-name></italic> sp. nov. (Fig. <xref ref-type="fig" rid="F1">1U</xref> is the holotype) <bold>A’–G</bold>’ <italic><tp:taxon-name><tp:taxon-name-part taxon-name-part-type="genus" reg="Pseudostaurosira">P.</tp:taxon-name-part><tp:taxon-name-part taxon-name-part-type="species" reg="aedes">aedes</tp:taxon-name-part></tp:taxon-name></italic> sp. nov. (Fig. <xref ref-type="fig" rid="F1">1A</xref>’ is the holotype). <bold>H’–M</bold>’ <italic><tp:taxon-name><tp:taxon-name-part taxon-name-part-type="genus" reg="Pseudostaurosira">P.</tp:taxon-name-part><tp:taxon-name-part taxon-name-part-type="species" reg="heteropolaris">heteropolaris</tp:taxon-name-part></tp:taxon-name></italic> sp. nov. (Fig. <xref ref-type="fig" rid="F1">1I</xref>’ is the holotype). Scale bar: 10 µm.</p></caption><graphic xmlns:xlink="http://www.w3.org/1999/xlink" xlink:href="phytokeys-187-023-g001.jpg" position="float" orientation="portrait" xlink:type="simple" id="oo_622438.jpg"><uri content-type="original_file" xlink:type="simple">https://binary.pensoft.net/fig/622438</uri></graphic></fig></tp:treatment-sec></tp:taxon-treatment>
