# Supplementary material for: ﻿New and poorly known “araphid” diatom species (Bacillariophyta) from regions near Lake Titicaca, South America and a discussion on the continued use of morphological characters in “araphid” diatom taxonomy
Source: PhytoKeys. 2021 Dec 13;187:23–70. doi: 10.3897/phytokeys.187.73338 (PMC8688410; doi:10.3897/phytokeys.187.73338)
Supplement: XML Treatment for Pseudostaurosira vulpina [file phytokeys.187.73338-treatment7.xml]

<!DOCTYPE tp:taxon-treatment
  PUBLIC "-//TaxonX//DTD Taxonomic Treatment Publishing DTD v0 20100105//EN" "tax-treatment-NSO.dtd">
<tp:taxon-treatment xmlns:tp="http://www.plazi.org/taxpub"><tp:treatment-meta><kwd-group><label>Taxon classification</label><kwd>
              <named-content content-type="kingdom">Plantae</named-content>
            </kwd><kwd>
              <named-content content-type="order">Fragilariales</named-content>
            </kwd><kwd>
              <named-content content-type="family">Staurosiraceae</named-content>
            </kwd></kwd-group><mixed-citation publication-type="journal"><person-group><name><surname>Morales</surname><given-names>Eduardo A.</given-names></name><name><surname>Wetzel</surname><given-names>Carlos E.</given-names></name><name><surname>Ector</surname><given-names>Luc</given-names></name></person-group><article-title>﻿New and poorly known “araphid” diatom species (<tp:taxon-name><tp:taxon-name-part taxon-name-part-type="genus" reg="Bacillariophyta">Bacillariophyta</tp:taxon-name-part></tp:taxon-name>) from regions near Lake Titicaca, South America and a discussion on the continued use of morphological characters in “araphid” diatom taxonomy</article-title><source>PhytoKeys</source><day>13</day><month>12</month><year>2021</year><volume>187</volume><fpage>23</fpage><lpage>70</lpage><pub-id pub-id-type="doi">10.3897/phytokeys.187.73338</pub-id></mixed-citation></tp:treatment-meta><tp:nomenclature><label>﻿</label><tp:taxon-name>
            <object-id xmlns:xlink="http://www.w3.org/1999/xlink" content-type="arpha" xlink:type="simple">FAFB9B1F-C73C-566E-8E01-451E48DD2231</object-id>
            <tp:taxon-name-part taxon-name-part-type="genus" reg="Pseudostaurosira">Pseudostaurosira</tp:taxon-name-part>
            <tp:taxon-name-part taxon-name-part-type="species" reg="vulpina">vulpina</tp:taxon-name-part>
          </tp:taxon-name><tp:taxon-authority>(Lange-Bertalot &amp; U. Rumrich) E. Morales</tp:taxon-authority><tp:taxon-status xmlns:xlink="http://www.w3.org/1999/xlink" xlink:type="simple">stat. nov.</tp:taxon-status><xref ref-type="fig" rid="F6">Figs 6A–D (LM), 7A–F (SEM)</xref></tp:nomenclature><tp:treatment-sec sec-type="Basionym" id="SECID0EVAAG"><title>Basionym.</title><p><tp:taxon-name><tp:taxon-name-part taxon-name-part-type="genus" reg="Staurosira">Staurosira</tp:taxon-name-part><tp:taxon-name-part taxon-name-part-type="species" reg="laucensis">laucensis</tp:taxon-name-part><tp:taxon-name-part taxon-name-part-type="infraspecific-rank">var.</tp:taxon-name-part><tp:taxon-name-part taxon-name-part-type="variety" reg="vulpina">vulpina</tp:taxon-name-part></tp:taxon-name> Lange-Bertalot &amp; U. Rumrich <italic>in</italic><xref ref-type="bibr" rid="B103">Rumrich et al. 2000</xref>, Diatoms of the Andes from Venezuela to Patagonia/Tierra Del Fuego, Iconographia Diatomologica 9, p. 223–224, Plate 10, Figs 1–11.</p></tp:treatment-sec><tp:treatment-sec sec-type="comments" id="SECID0E1BAG"><title>Comment.</title><p>This taxon was first described from the Chilean Altiplano and was found mixed with the nominate variety <italic><tp:taxon-name><tp:taxon-name-part taxon-name-part-type="genus" reg="Pseudostaurosira">Pseudostaurosira</tp:taxon-name-part><tp:taxon-name-part taxon-name-part-type="species" reg="laucensis">laucensis</tp:taxon-name-part></tp:taxon-name></italic> (Lange-Bertalot &amp; Rumrich) E. Morales &amp; Vis (in <xref ref-type="bibr" rid="B103">Rumrich et al. 2000</xref>, p. 222, figs 10–20, 22, 23; <xref ref-type="bibr" rid="B72">Morales and Vis 2007</xref>, p. 25). This was the probable reason why Lange-Bertalot and Rumrich (in <xref ref-type="bibr" rid="B103">Rumrich et al. 2000</xref>) decided to describe it as a variety. However, we found the <tp:taxon-name><tp:taxon-name-part taxon-name-part-type="genus" reg="Pseudostaurosira"/><tp:taxon-name-part taxon-name-part-type="species" reg="laucensis"/><tp:taxon-name-part taxon-name-part-type="infraspecific-rank">var.</tp:taxon-name-part><tp:taxon-name-part taxon-name-part-type="variety" reg="vulpina">vulpina</tp:taxon-name-part></tp:taxon-name> isolated from the nominate variety in the Desaguadero River sample. This population, like the one reported from Chile, exhibits a range of sizes which is probably showing that it is undergoing asexual reproduction and its size is most probably being re-established through sexual reproduction.</p><p>At the LM level, this taxon is distinguished by its typical triradiate shape (Fig. <xref ref-type="fig" rid="F6">6A–D</xref>). Between each of the arms there is also a central inflation that becomes more pronounced as the valve decreases in size (Fig. <xref ref-type="fig" rid="F6">6C, D</xref>). At the SEM level, the axial area is depressed in external view with respect to the virgae, while internally it is at the same level as the latter. Each of the arms has an apical pore field that lies within a shallow, irregular depression (Fig. <xref ref-type="fig" rid="F7">7A–C</xref>) and opens to the valve interior as a plain plate of pores (Fig. <xref ref-type="fig" rid="F7">7F</xref>). The transapically elongate areolae bear well-developed volae (Fig. <xref ref-type="fig" rid="F7">7A–E</xref>), which allow inorganic deposition of an inverted cone-like structure internally covering the areolae, sometimes filled with extra depositions in their hollow interior (Fig. <xref ref-type="fig" rid="F7">7F</xref>). The spines are conical, but also it is common to find them as incipient, shapeless spines that are generated from the virgae and the vimines (Fig. <xref ref-type="fig" rid="F7">7E</xref>). The girdle elements vary in number, lack perforations and all are open (Fig. <xref ref-type="fig" rid="F7">7E</xref>). The valvocopula is wider. At the open side, each element has its terminations superimposing each other (Fig. <xref ref-type="fig" rid="F7">7E</xref>).</p><fig id="F6" position="float" orientation="portrait"><object-id xmlns:xlink="http://www.w3.org/1999/xlink" content-type="doi" xlink:type="simple">10.3897/phytokeys.187.73338.figure6</object-id><object-id xmlns:xlink="http://www.w3.org/1999/xlink" content-type="arpha" xlink:type="simple">F99EBC2B-CA36-515A-9F77-6D3021DFACAD</object-id><label>Figure 6.</label><caption><p><bold>A–V</bold> LM images of little known and new “araphid” diatoms from the Bolivian Altiplano <bold>A–D</bold><italic><tp:taxon-name><tp:taxon-name-part taxon-name-part-type="genus" reg="Pseudostaurosira">Pseudostaurosira</tp:taxon-name-part><tp:taxon-name-part taxon-name-part-type="species" reg="vulpina">vulpina</tp:taxon-name-part></tp:taxon-name></italic> stat. nov. <bold>E–I</bold><italic><tp:taxon-name><tp:taxon-name-part taxon-name-part-type="genus" reg="Pseudostaurosira">P.</tp:taxon-name-part><tp:taxon-name-part taxon-name-part-type="species" reg="frankenae">frankenae</tp:taxon-name-part></tp:taxon-name></italic> sp. nov. (Fig. <xref ref-type="fig" rid="F6">6E</xref> is the holotype) <bold>J–O</bold><italic><tp:taxon-name><tp:taxon-name-part taxon-name-part-type="genus" reg="Pseudostaurosira">P.</tp:taxon-name-part><tp:taxon-name-part taxon-name-part-type="species" reg="occulta">occulta</tp:taxon-name-part></tp:taxon-name></italic> sp. nov. (Fig. <xref ref-type="fig" rid="F6">6K</xref> corresponds to the holotype) <bold>P–V</bold><italic><tp:taxon-name><tp:taxon-name-part taxon-name-part-type="genus" reg="Pseudostaurosira">P.</tp:taxon-name-part><tp:taxon-name-part taxon-name-part-type="species" reg="oblonga">oblonga</tp:taxon-name-part></tp:taxon-name></italic> sp. nov. (Fig. <xref ref-type="fig" rid="F6">6R</xref> corresponds to the holotype). Scale bar: 10 µm.</p></caption><graphic xmlns:xlink="http://www.w3.org/1999/xlink" xlink:href="phytokeys-187-023-g006.jpg" position="float" orientation="portrait" xlink:type="simple" id="oo_622443.jpg"><uri content-type="original_file" xlink:type="simple">https://binary.pensoft.net/fig/622443</uri></graphic></fig><fig id="F7" position="float" orientation="portrait"><object-id xmlns:xlink="http://www.w3.org/1999/xlink" content-type="doi" xlink:type="simple">10.3897/phytokeys.187.73338.figure7</object-id><object-id xmlns:xlink="http://www.w3.org/1999/xlink" content-type="arpha" xlink:type="simple">D22D8440-0956-5ACA-9D8C-E1DDA83F9F0F</object-id><label>Figure 7.</label><caption><p><bold>A–F</bold> SEM images of <italic><tp:taxon-name><tp:taxon-name-part taxon-name-part-type="genus" reg="Pseudostaurosira">Pseudostaurosira</tp:taxon-name-part><tp:taxon-name-part taxon-name-part-type="species" reg="vulpina">vulpina</tp:taxon-name-part></tp:taxon-name></italic> sp. nov. <bold>A, B</bold> valve views showing striation pattern, features of the axial area, spine position and presence of depressed apical pore fields (black arrows) <bold>C, D</bold> close-ups with details of apical pore fields areolae and spines <bold>E</bold> tilted view of a frustule showing open girdle bands with overlapping extremes (white arrows) <bold>F</bold> internal view showing apical pore fields and the internal disk-like areolar depositions. Scale bars: 2 µm (<bold>C, D</bold>); 5 µm (<bold>A, B, E, F</bold>).</p></caption><graphic xmlns:xlink="http://www.w3.org/1999/xlink" xlink:href="phytokeys-187-023-g007.jpg" position="float" orientation="portrait" xlink:type="simple" id="oo_622444.jpg"><uri content-type="original_file" xlink:type="simple">https://binary.pensoft.net/fig/622444</uri></graphic></fig><p>Dimensions (n &gt; 10): Length (from the extreme of one arm to the other) 4.8–13.0 μm; width (from one swollen central area to its opposite side) 4.1–5.6 μm; stria density (measured from arm to arm) 14–16 in 10 μm. The dimensions are given here for the first time since the original description in <xref ref-type="bibr" rid="B103">Rumrich et al. (2000)</xref> did not include them. Table <xref ref-type="table" rid="T3">3</xref> contains additional characteristics that are used below for comparative purposes in Discussion.</p></tp:treatment-sec><tp:treatment-sec><!--Section generated to contain objects referenced in tp:taxon-treatment.--><table-wrap id="T3" position="float" orientation="portrait"><label>Table 3.</label><caption><p>Comparison of <italic><tp:taxon-name><tp:taxon-name-part taxon-name-part-type="genus" reg="Pseudostaurosira">P.</tp:taxon-name-part><tp:taxon-name-part taxon-name-part-type="species" reg="vulpina">vulpina</tp:taxon-name-part></tp:taxon-name></italic> stat. nov. with most similar triradiate species in <italic><tp:taxon-name><tp:taxon-name-part taxon-name-part-type="genus" reg="Pseudostaurosira">Pseudostaurosira</tp:taxon-name-part></tp:taxon-name></italic> and <italic><tp:taxon-name><tp:taxon-name-part taxon-name-part-type="genus" reg="Pseudostaurosiropsis">Pseudostaurosiropsis</tp:taxon-name-part></tp:taxon-name></italic> that have LM and SEM information available. ND=not determined. Features in bold italic font are defining for each taxon.</p></caption><table id="TID0EIEBK" rules="all"><tbody><tr><td rowspan="1" colspan="1">
                <bold>Feature/species</bold>
              </td><td rowspan="1" colspan="1">
                <bold><italic><tp:taxon-name><tp:taxon-name-part taxon-name-part-type="genus" reg="Pseudostaurosira">P.</tp:taxon-name-part><tp:taxon-name-part taxon-name-part-type="species" reg="iztaccihuatlii">iztaccihuatlii</tp:taxon-name-part></tp:taxon-name></italic> V.H. Salinas &amp; D. Mora</bold>
              </td><td rowspan="1" colspan="1">
                <bold><italic><tp:taxon-name><tp:taxon-name-part taxon-name-part-type="genus" reg="Pseudostaurosira">P.</tp:taxon-name-part><tp:taxon-name-part taxon-name-part-type="species" reg="vulpina">vulpina</tp:taxon-name-part></tp:taxon-name></italic> stat. nov.</bold>
              </td><td rowspan="1" colspan="1">
                <bold><italic><tp:taxon-name><tp:taxon-name-part taxon-name-part-type="genus" reg="Pseudostaurosiropsis">Pseudostaurosiropsis</tp:taxon-name-part><tp:taxon-name-part taxon-name-part-type="species" reg="triradiatum">triradiatum</tp:taxon-name-part></tp:taxon-name></italic> (E. Morales) Kulikovskiy, Glushchenko &amp; B. Karthick</bold>
              </td></tr><tr><td rowspan="1" colspan="1">
                <bold>Valve dimensions (µm)</bold>
              </td><td rowspan="1" colspan="1">L: 6.2–10.8<break/> W: ND</td><td rowspan="1" colspan="1">L: 4.8–13.0<break/> W: 4.1–5.6</td><td rowspan="1" colspan="1">L: 7–10<break/> W: ND</td></tr><tr><td rowspan="1" colspan="1">
                <bold>Stria density (in 10 µm)</bold>
              </td><td rowspan="1" colspan="1">12–18</td><td rowspan="1" colspan="1">14–16</td><td rowspan="1" colspan="1">14–16</td></tr><tr><td rowspan="1" colspan="1">
                <bold>Valve outline; axial area; virgae</bold>
              </td><td rowspan="1" colspan="1">Triradiate; irregularly triangular, externally and internally depressed with respect to the virgae; wide</td><td rowspan="1" colspan="1">Triradiate; irregularly triangular and <bold><italic>externally depressed with respect to the virgae, internally at the same level as the latter</italic></bold>; wide</td><td rowspan="1" colspan="1">Triradiate; <bold><italic>triangular, with concave sides</italic></bold>, depressed with respect to the virgae in external and internal view; <bold><italic>much wider than striae</italic></bold></td></tr><tr><td rowspan="1" colspan="1">
                <bold>Areolae; volae; striae</bold>
              </td><td rowspan="1" colspan="1">Roundish to transapically elongate; well-developed and <bold><italic>with ring-like depositions distorted in different ways at the valve interior</italic></bold>; composed of several areolae, a single one on the valve mantle</td><td rowspan="1" colspan="1">Roundish to transapically elongated; well-developed and <bold><italic>with inverted cone-like accumulations of different shape at the valve interior</italic></bold>; composed of several areolae, a single one on the valve mantle</td><td rowspan="1" colspan="1"><bold><italic><tp:taxon-name><tp:taxon-name-part taxon-name-part-type="genus" reg="Circular">Circular</tp:taxon-name-part></tp:taxon-name></italic></bold>; absent, <bold><italic>with rotae instead</italic></bold>; composed of up to 4 areolae 2 on valve face and 2 on the mantle</td></tr><tr><td rowspan="1" colspan="1">
                <bold>Spines; stipules; flaps</bold>
              </td><td rowspan="1" colspan="1"><bold><italic>Large, conical base, spatulate tip</italic></bold>, slightly slender than basal vimen; absent; absent</td><td rowspan="1" colspan="1"><bold><italic>Small, conical</italic></bold>, slender than basal vimen, <bold><italic>sometimes shapeless and occurring on virgae and vimines</italic></bold>; absent; absent</td><td rowspan="1" colspan="1"><bold><italic>Small, conical, wider that basal vimen</italic></bold>; absent; absent</td></tr><tr><td rowspan="1" colspan="1">
                <bold>Apical pore fields; mantle abvalvar blisters</bold>
              </td><td rowspan="1" colspan="1">Depressed, not known from valve interior view; large and extending to the apical portions but below the apical pore field</td><td rowspan="1" colspan="1">Depressed, opening into a non-depressed porous plate at the valve interior; large and extending to the apical portions but below the apical pore field</td><td rowspan="1" colspan="1"><bold><italic>Not depressed, opening internally into a circular depressed zone</italic></bold>; ND</td></tr><tr><td rowspan="1" colspan="1">
                <bold>References</bold>
              </td><td rowspan="1" colspan="1">
                <xref ref-type="bibr" rid="B104">Salinas et al. (2020)</xref>
              </td><td rowspan="1" colspan="1"><xref ref-type="bibr" rid="B103">Rumrich et al. (2000)</xref>, this study</td><td rowspan="1" colspan="1">
                <xref ref-type="bibr" rid="B65">Morales (2005)</xref>
              </td></tr></tbody></table></table-wrap></tp:treatment-sec><ref-list><ref id="B103"><mixed-citation xmlns:xlink="http://www.w3.org/1999/xlink" xlink:type="simple"><person-group><name name-style="western"><surname>Rumrich</surname><given-names>U</given-names></name><name name-style="western"><surname>Lange-Bertalot</surname><given-names>H</given-names></name><name name-style="western"><surname>Rumrich</surname><given-names>M</given-names></name></person-group> (<year>2000</year>) <article-title>Diatoms of the Andes. From Venezuela to Patagonia/Tierra del Fuego.</article-title><source>Iconographia Diatomologica</source><volume>9</volume>: <fpage>1</fpage>–<lpage>649</lpage>.</mixed-citation></ref><ref id="B72"><mixed-citation xmlns:xlink="http://www.w3.org/1999/xlink" xlink:type="simple"><person-group><name name-style="western"><surname>Morales</surname><given-names>EA</given-names></name><name name-style="western"><surname>Vis</surname><given-names>ML</given-names></name></person-group> (<year>2007</year>) Epilithic diatoms (<tp:taxon-name><tp:taxon-name-part taxon-name-part-type="genus">Bacillariophyceae</tp:taxon-name-part></tp:taxon-name>) from cloud forest and alpine streams in Bolivia, South America. Proceedings. Academy of Natural Sciences of Philadelphia 156(1): 123–155. <ext-link xlink:type="simple" ext-link-type="doi" xlink:href="10.1635/0097-3157(2007)156[123:EDBFCF]2.0.CO;2">https://doi.org/10.1635/0097-3157(2007)156[123:EDBFCF]2.0.CO;2</ext-link></mixed-citation></ref><ref id="B104"><mixed-citation xmlns:xlink="http://www.w3.org/1999/xlink" xlink:type="simple"><person-group><name name-style="western"><surname>Salinas</surname><given-names>VH</given-names></name><name name-style="western"><surname>Mora</surname><given-names>D</given-names></name><name name-style="western"><surname>Jahn</surname><given-names>R</given-names></name><name name-style="western"><surname>Abarca</surname><given-names>N</given-names></name></person-group> (<year>2020</year>) <article-title>New species of <italic><tp:taxon-name><tp:taxon-name-part taxon-name-part-type="genus">Pseudostaurosira</tp:taxon-name-part></tp:taxon-name></italic> (<tp:taxon-name><tp:taxon-name-part taxon-name-part-type="genus">Bacillariophyceae</tp:taxon-name-part></tp:taxon-name>) including a tripolar taxon from mountain streams of Central Mexico.</article-title><source>Phytotaxa</source><volume>464</volume>(<issue>3</issue>): <fpage>193</fpage>–<lpage>206</lpage>. <ext-link xlink:type="simple" ext-link-type="doi" xlink:href="10.11646/phytotaxa.464.3.1">https://doi.org/10.11646/phytotaxa.464.3.1</ext-link></mixed-citation></ref><ref id="B65"><mixed-citation xmlns:xlink="http://www.w3.org/1999/xlink" xlink:type="simple"><person-group><name name-style="western"><surname>Morales</surname><given-names>EA</given-names></name></person-group> (<year>2005</year>) <article-title>Observations of the morphology of some known and new fragilarioid diatoms (<tp:taxon-name><tp:taxon-name-part taxon-name-part-type="genus">Bacillariophyceae</tp:taxon-name-part></tp:taxon-name>) from rivers in the USA.</article-title><source>Phycological Research</source><volume>53</volume>(<issue>2</issue>): <fpage>113</fpage>–<lpage>133</lpage>. <ext-link xlink:type="simple" ext-link-type="doi" xlink:href="10.1111/j.1440-1835.2005.tb00363.x">https://doi.org/10.1111/j.1440-1835.2005.tb00363.x</ext-link></mixed-citation></ref></ref-list></tp:taxon-treatment>
