# Supplementary material for: ﻿New and poorly known “araphid” diatom species (Bacillariophyta) from regions near Lake Titicaca, South America and a discussion on the continued use of morphological characters in “araphid” diatom taxonomy
Source: PhytoKeys. 2021 Dec 13;187:23–70. doi: 10.3897/phytokeys.187.73338 (PMC8688410; doi:10.3897/phytokeys.187.73338)
Supplement: XML Treatment for Pseudostaurosira frankenae [file phytokeys.187.73338-treatment8.xml]

<!DOCTYPE tp:taxon-treatment
  PUBLIC "-//TaxonX//DTD Taxonomic Treatment Publishing DTD v0 20100105//EN" "tax-treatment-NSO.dtd">
<tp:taxon-treatment xmlns:tp="http://www.plazi.org/taxpub"><tp:treatment-meta><kwd-group><label>Taxon classification</label><kwd>
              <named-content content-type="kingdom">Plantae</named-content>
            </kwd><kwd>
              <named-content content-type="order">Fragilariales</named-content>
            </kwd><kwd>
              <named-content content-type="family">Staurosiraceae</named-content>
            </kwd></kwd-group><mixed-citation publication-type="journal"><person-group><name><surname>Morales</surname><given-names>Eduardo A.</given-names></name><name><surname>Wetzel</surname><given-names>Carlos E.</given-names></name><name><surname>Ector</surname><given-names>Luc</given-names></name></person-group><article-title>﻿New and poorly known “araphid” diatom species (<tp:taxon-name><tp:taxon-name-part taxon-name-part-type="genus" reg="Bacillariophyta">Bacillariophyta</tp:taxon-name-part></tp:taxon-name>) from regions near Lake Titicaca, South America and a discussion on the continued use of morphological characters in “araphid” diatom taxonomy</article-title><source>PhytoKeys</source><day>13</day><month>12</month><year>2021</year><volume>187</volume><fpage>23</fpage><lpage>70</lpage><pub-id pub-id-type="doi">10.3897/phytokeys.187.73338</pub-id></mixed-citation></tp:treatment-meta><tp:nomenclature><label>﻿</label><tp:taxon-name>
            <object-id xmlns:xlink="http://www.w3.org/1999/xlink" content-type="arpha" xlink:type="simple">0A997D42-E50A-5F0B-9614-7EEB3F863E08</object-id>
            <tp:taxon-name-part taxon-name-part-type="genus" reg="Pseudostaurosira">Pseudostaurosira</tp:taxon-name-part>
            <tp:taxon-name-part taxon-name-part-type="species" reg="frankenae">frankenae</tp:taxon-name-part>
          </tp:taxon-name><tp:taxon-authority>E. Morales, C.E. Wetzel &amp; Ector</tp:taxon-authority><tp:taxon-status xmlns:xlink="http://www.w3.org/1999/xlink" xlink:type="simple">sp. nov.</tp:taxon-status><xref ref-type="fig" rid="F6">Figs 6E–I (LM), 8A–F (SEM)</xref></tp:nomenclature><tp:treatment-sec sec-type="Holotype" id="SECID0EWJAG"><title>Holotype.</title><p>Slide <named-content xmlns:xlink="http://www.w3.org/1999/xlink" content-type="dwc:institutional_code" xlink:type="simple">ANSP</named-content> GC 26815, Fig. <xref ref-type="fig" rid="F6">6E</xref>, Diatom Herbarium, Academy of Natural Sciences, Philadelphia (<named-content xmlns:xlink="http://www.w3.org/1999/xlink" content-type="dwc:institutional_code" xlink:type="simple">ANSP</named-content>). <bold>Isotype.</bold> Slide DBOL-0246a, Diatomotheca Boliviensis (before HCUCB), Cochabamba, Bolivia.</p></tp:treatment-sec><tp:treatment-sec sec-type="type locality" id="SECID0EKKAG"><title>Type locality.</title><p>Bolivia. Sajama Province, Department of Oruro, Desaguadero River, epipsammon, <named-content xmlns:xlink="http://www.w3.org/1999/xlink" content-type="dwc:verbatimCoordinates" xlink:type="simple"><named-content content-type="geo-json" specific-use="{&#34;type&#34;:&#34;Point&#34;,&#34;coordinates&#34;:[-68.242500,-17.397500]}" id="NCID0ETKAG" xlink:type="simple">17°23'51"S; 68°14'33"W</named-content></named-content>, 3701 m elev., <italic>leg.</italic> G. Chávez, 05.07.2009.</p></tp:treatment-sec><tp:treatment-sec sec-type="description" id="SECID0E1KAG"><title>Description.</title><p>Frustules rectangular with a curved middle portion in girdle view, joined together by interlocking spines. Valves cruciform, isopolar, with abrupt transition from valve face to mantle. Broadly rounded valve ends (Fig. <xref ref-type="fig" rid="F6">6E–I</xref>). Axial area lanceolate with a broad central inflation (Fig. <xref ref-type="fig" rid="F6">6E–I</xref>), externally and internally depressed with respect to virgae (Fig. <xref ref-type="fig" rid="F8">8A–C</xref>). Vimines short and wide (Fig. <xref ref-type="fig" rid="F8">8A, B, E, F</xref>). Striae typically composed round to elliptic areolae, decreasing in size towards the axial area (Fig. <xref ref-type="fig" rid="F8">8A, B</xref>); a single elliptical areola present on valve mantle (Fig. <xref ref-type="fig" rid="F8">8A–C, E, F</xref>). Well-developed volae, arising from the areolar inner periphery and projecting inwards (not shown here). Internally, depositions on volae forming round to elliptic structures, sealing areolae (Fig. <xref ref-type="fig" rid="F8">8C, D</xref>). Flaps persistent, a single disk-like one covering each areola in external view (Fig. <xref ref-type="fig" rid="F8">8A, B, E, F</xref>), 1–3 in enlarged mantle areolae (Fig. <xref ref-type="fig" rid="F8">8C</xref>). Spines originating from vimines at the valve face/mantle junction; solid, with round to elliptical base (Fig. <xref ref-type="fig" rid="F8">8E</xref>), wider that the vimines they sit on (Fig. <xref ref-type="fig" rid="F8">8F</xref>); flattened, with shallow biconcave sides, triangular in side view (Fig. <xref ref-type="fig" rid="F8">8A, B, E, F</xref>), and with spatulate body, bifurcate at the top (Fig. <xref ref-type="fig" rid="F8">8C</xref>). Stipules absent. Apical pore fields of cavernous appearance in external view, occluded by heavy silica deposition to the point only one row of pores can be seen (Fig. <xref ref-type="fig" rid="F8">8A, B, E, F</xref>). Internally, apical pore field opening into roundish depression, revealing several rows of round poroids (Fig. <xref ref-type="fig" rid="F8">8C, D</xref>). Well-developed blister-like depositions present on abvalvar edge of mantle also covering both apices (Fig. <xref ref-type="fig" rid="F8">8A–C, D–F</xref>). Girdle elements variable in number, open, lacking pores, ligulated, with larger valvocopula (Fig. <xref ref-type="fig" rid="F8">8A, B, F</xref>).</p><fig id="F8" position="float" orientation="portrait"><object-id xmlns:xlink="http://www.w3.org/1999/xlink" content-type="doi" xlink:type="simple">10.3897/phytokeys.187.73338.figure8</object-id><object-id xmlns:xlink="http://www.w3.org/1999/xlink" content-type="arpha" xlink:type="simple">FD092585-1C55-52D1-89E0-6924AB3DD0D0</object-id><label>Figure 8.</label><caption><p><bold>A–F</bold> SEM images of <italic><tp:taxon-name><tp:taxon-name-part taxon-name-part-type="genus" reg="Pseudostaurosira">Pseudostaurosira</tp:taxon-name-part><tp:taxon-name-part taxon-name-part-type="species" reg="frankenae">frankenae</tp:taxon-name-part></tp:taxon-name></italic> sp. nov. <bold>A, B</bold> titled frustules showing external features; notice open girdle elements in B (white arrows) <bold>C, D</bold> internal view of valves showing internal elliptic depositions on striae (dashed arrows) and depression of the apical pore field (black arrows) <bold>E</bold> close-up of frustule apex (<bold>B</bold>) showing the externally occluded apical pore field, showing only a single row of poroids (black arrow) <bold>F</bold> close-up of frustule tip (<bold>A</bold>) showing open girdle bands (white arrow). Scale bars: 2 µm (<bold>E, F</bold>); 3 µm (<bold>C</bold>); 5 µm (<bold>A, B, D</bold>).</p></caption><graphic xmlns:xlink="http://www.w3.org/1999/xlink" xlink:href="phytokeys-187-023-g008.jpg" position="float" orientation="portrait" xlink:type="simple" id="oo_622445.jpg"><uri content-type="original_file" xlink:type="simple">https://binary.pensoft.net/fig/622445</uri></graphic></fig><p>Dimensions (n &gt; 30): Length 8.7–12.0 μm; width 6.7–7.7 μm; striae 14 in 10 μm.</p></tp:treatment-sec><tp:treatment-sec sec-type="etymology" id="SECID0EROAG"><title>Etymology.</title><p>The species is dedicated to the late Dr. Margot Franken, Professor and Researcher from the Ecology Institute, University Mayor de San Andrés, La Paz, Bolivia. Dr. Franken, originally from Germany, worked in Bolivia from 1985 to 2021, focusing on bioindication, urban ecology, water management and ecological architecture.</p></tp:treatment-sec><tp:treatment-sec sec-type="distribution" id="SECID0EWOAG"><title>Distribution.</title><p>Found only in the Desaguadero River.</p></tp:treatment-sec><tp:treatment-sec><!--Section generated to contain objects referenced in tp:taxon-treatment.--><fig id="F6" position="float" orientation="portrait"><object-id xmlns:xlink="http://www.w3.org/1999/xlink" content-type="doi" xlink:type="simple">10.3897/phytokeys.187.73338.figure6</object-id><object-id xmlns:xlink="http://www.w3.org/1999/xlink" content-type="arpha" xlink:type="simple">F99EBC2B-CA36-515A-9F77-6D3021DFACAD</object-id><label>Figure 6.</label><caption><p><bold>A–V</bold> LM images of little known and new “araphid” diatoms from the Bolivian Altiplano <bold>A–D</bold><italic><tp:taxon-name><tp:taxon-name-part taxon-name-part-type="genus" reg="Pseudostaurosira">Pseudostaurosira</tp:taxon-name-part><tp:taxon-name-part taxon-name-part-type="species" reg="vulpina">vulpina</tp:taxon-name-part></tp:taxon-name></italic> stat. nov. <bold>E–I</bold><italic><tp:taxon-name><tp:taxon-name-part taxon-name-part-type="genus" reg="Pseudostaurosira">P.</tp:taxon-name-part><tp:taxon-name-part taxon-name-part-type="species" reg="frankenae">frankenae</tp:taxon-name-part></tp:taxon-name></italic> sp. nov. (Fig. <xref ref-type="fig" rid="F6">6E</xref> is the holotype) <bold>J–O</bold><italic><tp:taxon-name><tp:taxon-name-part taxon-name-part-type="genus" reg="Pseudostaurosira">P.</tp:taxon-name-part><tp:taxon-name-part taxon-name-part-type="species" reg="occulta">occulta</tp:taxon-name-part></tp:taxon-name></italic> sp. nov. (Fig. <xref ref-type="fig" rid="F6">6K</xref> corresponds to the holotype) <bold>P–V</bold><italic><tp:taxon-name><tp:taxon-name-part taxon-name-part-type="genus" reg="Pseudostaurosira">P.</tp:taxon-name-part><tp:taxon-name-part taxon-name-part-type="species" reg="oblonga">oblonga</tp:taxon-name-part></tp:taxon-name></italic> sp. nov. (Fig. <xref ref-type="fig" rid="F6">6R</xref> corresponds to the holotype). Scale bar: 10 µm.</p></caption><graphic xmlns:xlink="http://www.w3.org/1999/xlink" xlink:href="phytokeys-187-023-g006.jpg" position="float" orientation="portrait" xlink:type="simple" id="oo_622443.jpg"><uri content-type="original_file" xlink:type="simple">https://binary.pensoft.net/fig/622443</uri></graphic></fig></tp:treatment-sec></tp:taxon-treatment>
