# Supplementary material for: ﻿New and poorly known “araphid” diatom species (Bacillariophyta) from regions near Lake Titicaca, South America and a discussion on the continued use of morphological characters in “araphid” diatom taxonomy
Source: PhytoKeys. 2021 Dec 13;187:23–70. doi: 10.3897/phytokeys.187.73338 (PMC8688410; doi:10.3897/phytokeys.187.73338)
Supplement: XML Treatment for Pseudostaurosira occulta [file phytokeys.187.73338-treatment9.xml]

<!DOCTYPE tp:taxon-treatment
  PUBLIC "-//TaxonX//DTD Taxonomic Treatment Publishing DTD v0 20100105//EN" "tax-treatment-NSO.dtd">
<tp:taxon-treatment xmlns:tp="http://www.plazi.org/taxpub"><tp:treatment-meta><kwd-group><label>Taxon classification</label><kwd>
              <named-content content-type="kingdom">Plantae</named-content>
            </kwd><kwd>
              <named-content content-type="order">Fragilariales</named-content>
            </kwd><kwd>
              <named-content content-type="family">Staurosiraceae</named-content>
            </kwd></kwd-group><mixed-citation publication-type="journal"><person-group><name><surname>Morales</surname><given-names>Eduardo A.</given-names></name><name><surname>Wetzel</surname><given-names>Carlos E.</given-names></name><name><surname>Ector</surname><given-names>Luc</given-names></name></person-group><article-title>﻿New and poorly known “araphid” diatom species (<tp:taxon-name><tp:taxon-name-part taxon-name-part-type="genus" reg="Bacillariophyta">Bacillariophyta</tp:taxon-name-part></tp:taxon-name>) from regions near Lake Titicaca, South America and a discussion on the continued use of morphological characters in “araphid” diatom taxonomy</article-title><source>PhytoKeys</source><day>13</day><month>12</month><year>2021</year><volume>187</volume><fpage>23</fpage><lpage>70</lpage><pub-id pub-id-type="doi">10.3897/phytokeys.187.73338</pub-id></mixed-citation></tp:treatment-meta><tp:nomenclature><label>﻿</label><tp:taxon-name>
            <object-id xmlns:xlink="http://www.w3.org/1999/xlink" content-type="arpha" xlink:type="simple">C499B059-A1A2-5442-872F-AA446F6CBEEA</object-id>
            <tp:taxon-name-part taxon-name-part-type="genus" reg="Pseudostaurosira">Pseudostaurosira</tp:taxon-name-part>
            <tp:taxon-name-part taxon-name-part-type="species" reg="occulta">occulta</tp:taxon-name-part>
          </tp:taxon-name><tp:taxon-authority>E. Morales, C.E. Wetzel &amp; Ector</tp:taxon-authority><tp:taxon-status xmlns:xlink="http://www.w3.org/1999/xlink" xlink:type="simple">sp. nov.</tp:taxon-status><xref ref-type="fig" rid="F6">Figs 6J–O (LM), 9A–F (SEM)</xref></tp:nomenclature><tp:treatment-sec sec-type="Holotype" id="SECID0EGQAG"><title>Holotype.</title><p>Slide BR-4679, Fig. <xref ref-type="fig" rid="F6">6K</xref>, Meise Botanic Garden, Belgium. <bold>Isotype.</bold> Slide DBOL-0249a, Diatomotheca Boliviensis (before HCUCB), Cochabamba, Bolivia.</p></tp:treatment-sec><tp:treatment-sec sec-type="type locality" id="SECID0ESQAG"><title>Type locality.</title><p>Bolivia. Sajama Province, Department of Oruro, Sajama River, epipsammon, <named-content xmlns:xlink="http://www.w3.org/1999/xlink" content-type="dwc:verbatimCoordinates" xlink:type="simple"><named-content content-type="geo-json" specific-use="{&#34;type&#34;:&#34;Point&#34;,&#34;coordinates&#34;:[-68.343056,-17.509167]}" id="NCID0E2QAG" xlink:type="simple">17°30'33"S; 68°20'35"W</named-content></named-content>, 4000 m elev., <italic>leg.</italic> G. Chávez, 05.07.2009.</p></tp:treatment-sec><tp:treatment-sec sec-type="description" id="SECID0ECRAG"><title>Description.</title><p>Frustules rectangular in girdle view, joined together by interlocking spines. Valves lanceolate, isopolar with semi-gradual transition from valve face to mantle. Valve apices subrostrate with broadly rounded, somewhat squarish ends (Figs <xref ref-type="fig" rid="F6">6J–O</xref>, <xref ref-type="fig" rid="F9">9A–D</xref>). Axial area lanceolate (Fig. <xref ref-type="fig" rid="F6">6J–O</xref>), externally and internally faintly depressed with respect to virgae (Fig. <xref ref-type="fig" rid="F9">9A–D</xref>). Vimines short and wide (Fig. <xref ref-type="fig" rid="F9">9A, B</xref>). Striae composed of round to elliptic areolae, decreasing in size towards the axial area (Fig. <xref ref-type="fig" rid="F9">9A, B</xref>); wide elliptical areolae present toward valve face/mantle transition before and after the spine, sometimes accompanied by a narrower additional areola on valve mantle (Fig. <xref ref-type="fig" rid="F9">9E, F</xref>). Striae contained in a single depression in internal view (Fig. <xref ref-type="fig" rid="F9">9C, D</xref>). Well-developed volae, arising from the areolar inner periphery and projecting inwards (Fig. <xref ref-type="fig" rid="F9">9B–D</xref>). Flaps small and present on some valve face areolae (Fig. <xref ref-type="fig" rid="F9">9A, B</xref>), more commonly on larger mantle areolae (Fig. <xref ref-type="fig" rid="F9">9D–F</xref>). Spines originating from vimines at the valve face/mantle junction; solid, with round to elliptical base (Fig. <xref ref-type="fig" rid="F9">9A, B</xref>), as wide as the vimines they sit on (Fig. <xref ref-type="fig" rid="F9">9A, B, E</xref>); with cylindrical body and shallow concave sides (Fig. <xref ref-type="fig" rid="F9">9E, F</xref>), and spatulate tip with lateral projections and a serrate border pattern (Fig. <xref ref-type="fig" rid="F9">9D–F</xref>). Stipules incipient and subtending a small circular depression on the spine upper body (Fig. <xref ref-type="fig" rid="F9">9D, F</xref>). Apical pore fields covered by external flaps (Fig. <xref ref-type="fig" rid="F9">9A, E, F</xref>). Internally, apical pore field opening into roundish depression, revealing several rows of round poroids (Fig. <xref ref-type="fig" rid="F9">9D</xref>). Well-developed blister-like depositions present on abvalvar edge of mantle also covering both apices (Fig. <xref ref-type="fig" rid="F9">9D–F</xref>). Girdle elements variable in number, open, lacking pores, ligulated, with larger valvocopula (Fig. <xref ref-type="fig" rid="F9">9E, F</xref>).</p><fig id="F9" position="float" orientation="portrait"><object-id xmlns:xlink="http://www.w3.org/1999/xlink" content-type="doi" xlink:type="simple">10.3897/phytokeys.187.73338.figure9</object-id><object-id xmlns:xlink="http://www.w3.org/1999/xlink" content-type="arpha" xlink:type="simple">E3757584-7786-538B-A0DB-EF0A6150BC8B</object-id><label>Figure 9.</label><caption><p><bold>A–F</bold> SEM images of <italic><tp:taxon-name><tp:taxon-name-part taxon-name-part-type="genus" reg="Pseudostaurosira">Pseudostaurosira</tp:taxon-name-part><tp:taxon-name-part taxon-name-part-type="species" reg="occulta">occulta</tp:taxon-name-part></tp:taxon-name></italic> sp. nov. <bold>A, B</bold> external views of valves showing apical pore fields (black arrow in A) and other features <bold>C</bold> internal view of valve showing depressions containing the striae (dashed arrow) <bold>D</bold> internal close-up showing apical pore field depression (black arrow) and striae depression (dashed line) <bold>E</bold> close-up on valve apex showing flaps on apical pore field (black arrow) and open girdle element (white arrow) <bold>F</bold> close-up on cell-cell connection showing apical pore field covered with flaps (black arrow) and open girdle element (white arrow). Scale bars: 2 µm (<bold>D, E</bold>); 3 µm (<bold>F</bold>); 5 µm (<bold>A–C</bold>).</p></caption><graphic xmlns:xlink="http://www.w3.org/1999/xlink" xlink:href="phytokeys-187-023-g009.jpg" position="float" orientation="portrait" xlink:type="simple" id="oo_622446.jpg"><uri content-type="original_file" xlink:type="simple">https://binary.pensoft.net/fig/622446</uri></graphic></fig><p>Dimensions (n &gt; 30): Length 6.7–35.6 μm; width 3.3–3.8 μm; striae 14–16 in 10 μm.</p></tp:treatment-sec><tp:treatment-sec sec-type="etymology" id="SECID0EDVAG"><title>Etymology.</title><p>The species epithet alludes to the fact that this diatom has remained unidentified thus far and has been confused with morphologically similar taxa (see Discussion).</p></tp:treatment-sec><tp:treatment-sec sec-type="distribution" id="SECID0EIVAG"><title>Distribution.</title><p>Found in the Sajama River.</p></tp:treatment-sec><tp:treatment-sec><!--Section generated to contain objects referenced in tp:taxon-treatment.--><fig id="F6" position="float" orientation="portrait"><object-id xmlns:xlink="http://www.w3.org/1999/xlink" content-type="doi" xlink:type="simple">10.3897/phytokeys.187.73338.figure6</object-id><object-id xmlns:xlink="http://www.w3.org/1999/xlink" content-type="arpha" xlink:type="simple">F99EBC2B-CA36-515A-9F77-6D3021DFACAD</object-id><label>Figure 6.</label><caption><p><bold>A–V</bold> LM images of little known and new “araphid” diatoms from the Bolivian Altiplano <bold>A–D</bold><italic><tp:taxon-name><tp:taxon-name-part taxon-name-part-type="genus" reg="Pseudostaurosira">Pseudostaurosira</tp:taxon-name-part><tp:taxon-name-part taxon-name-part-type="species" reg="vulpina">vulpina</tp:taxon-name-part></tp:taxon-name></italic> stat. nov. <bold>E–I</bold><italic><tp:taxon-name><tp:taxon-name-part taxon-name-part-type="genus" reg="Pseudostaurosira">P.</tp:taxon-name-part><tp:taxon-name-part taxon-name-part-type="species" reg="frankenae">frankenae</tp:taxon-name-part></tp:taxon-name></italic> sp. nov. (Fig. <xref ref-type="fig" rid="F6">6E</xref> is the holotype) <bold>J–O</bold><italic><tp:taxon-name><tp:taxon-name-part taxon-name-part-type="genus" reg="Pseudostaurosira">P.</tp:taxon-name-part><tp:taxon-name-part taxon-name-part-type="species" reg="occulta">occulta</tp:taxon-name-part></tp:taxon-name></italic> sp. nov. (Fig. <xref ref-type="fig" rid="F6">6K</xref> corresponds to the holotype) <bold>P–V</bold><italic><tp:taxon-name><tp:taxon-name-part taxon-name-part-type="genus" reg="Pseudostaurosira">P.</tp:taxon-name-part><tp:taxon-name-part taxon-name-part-type="species" reg="oblonga">oblonga</tp:taxon-name-part></tp:taxon-name></italic> sp. nov. (Fig. <xref ref-type="fig" rid="F6">6R</xref> corresponds to the holotype). Scale bar: 10 µm.</p></caption><graphic xmlns:xlink="http://www.w3.org/1999/xlink" xlink:href="phytokeys-187-023-g006.jpg" position="float" orientation="portrait" xlink:type="simple" id="oo_622443.jpg"><uri content-type="original_file" xlink:type="simple">https://binary.pensoft.net/fig/622443</uri></graphic></fig></tp:treatment-sec></tp:taxon-treatment>
