# Supplementary material for: ﻿New and poorly known “araphid” diatom species (Bacillariophyta) from regions near Lake Titicaca, South America and a discussion on the continued use of morphological characters in “araphid” diatom taxonomy
Source: PhytoKeys. 2021 Dec 13;187:23–70. doi: 10.3897/phytokeys.187.73338 (PMC8688410; doi:10.3897/phytokeys.187.73338)
Supplement: XML Treatment for Pseudostaurosira oblonga [file phytokeys.187.73338-treatment10.xml]

<!DOCTYPE tp:taxon-treatment
  PUBLIC "-//TaxonX//DTD Taxonomic Treatment Publishing DTD v0 20100105//EN" "tax-treatment-NSO.dtd">
<tp:taxon-treatment xmlns:tp="http://www.plazi.org/taxpub"><tp:treatment-meta><kwd-group><label>Taxon classification</label><kwd>
              <named-content content-type="kingdom">Plantae</named-content>
            </kwd><kwd>
              <named-content content-type="order">Fragilariales</named-content>
            </kwd><kwd>
              <named-content content-type="family">Staurosiraceae</named-content>
            </kwd></kwd-group><mixed-citation publication-type="journal"><person-group><name><surname>Morales</surname><given-names>Eduardo A.</given-names></name><name><surname>Wetzel</surname><given-names>Carlos E.</given-names></name><name><surname>Ector</surname><given-names>Luc</given-names></name></person-group><article-title>﻿New and poorly known “araphid” diatom species (<tp:taxon-name><tp:taxon-name-part taxon-name-part-type="genus" reg="Bacillariophyta">Bacillariophyta</tp:taxon-name-part></tp:taxon-name>) from regions near Lake Titicaca, South America and a discussion on the continued use of morphological characters in “araphid” diatom taxonomy</article-title><source>PhytoKeys</source><day>13</day><month>12</month><year>2021</year><volume>187</volume><fpage>23</fpage><lpage>70</lpage><pub-id pub-id-type="doi">10.3897/phytokeys.187.73338</pub-id></mixed-citation></tp:treatment-meta><tp:nomenclature><label>﻿</label><tp:taxon-name>
            <object-id xmlns:xlink="http://www.w3.org/1999/xlink" content-type="arpha" xlink:type="simple">DE5D8FDE-E100-5905-B1C3-1C0AB9906AD5</object-id>
            <tp:taxon-name-part taxon-name-part-type="genus" reg="Pseudostaurosira">Pseudostaurosira</tp:taxon-name-part>
            <tp:taxon-name-part taxon-name-part-type="species" reg="oblonga">oblonga</tp:taxon-name-part>
          </tp:taxon-name><tp:taxon-authority>E. Morales, C.E. Wetzel &amp; Ector</tp:taxon-authority><tp:taxon-status xmlns:xlink="http://www.w3.org/1999/xlink" xlink:type="simple">sp. nov.</tp:taxon-status><xref ref-type="fig" rid="F6">Figs 6P–V (LM), 10A–F (SEM)</xref></tp:nomenclature><tp:treatment-sec sec-type="Holotype" id="SECID0EYWAG"><title>Holotype.</title><p>Slide BR-4680, Fig. <xref ref-type="fig" rid="F6">6R</xref>, Meise Botanic Garden, Belgium. <bold>Isotype.</bold> Slide DBOL-0249a, Diatomotheca Boliviensis (before HCUCB), Cochabamba, Bolivia.</p></tp:treatment-sec><tp:treatment-sec sec-type="type locality" id="SECID0EEXAG"><title>Type locality.</title><p>Bolivia. Sajama Province, Department of Oruro, Sajama River, epipsammon, <named-content xmlns:xlink="http://www.w3.org/1999/xlink" content-type="dwc:verbatimCoordinates" xlink:type="simple"><named-content content-type="geo-json" specific-use="{&#34;type&#34;:&#34;Point&#34;,&#34;coordinates&#34;:[-68.343056,-17.509167]}" id="NCID0ENXAG" xlink:type="simple">17°30'33"S; 68°20'35"W</named-content></named-content>, 4000 m elev., <italic>leg.</italic> G. Chávez, 05.07.2009.</p></tp:treatment-sec><tp:treatment-sec sec-type="description" id="SECID0EUXAG"><title>Description.</title><p>Frustules rectangular in girdle view, joined together by interlocking spines. Valves oblong, isopolar, with abrupt transition from valve face to mantle and broadly rounded apices (Figs <xref ref-type="fig" rid="F6">6P–V</xref>, <xref ref-type="fig" rid="F10">10A–F</xref>). Axial area lanceolate (Figs <xref ref-type="fig" rid="F6">6P–V</xref>), externally and internally depressed with respect to virgae (Figs <xref ref-type="fig" rid="F10">10A–F</xref>). Vimines short and wide (Fig. <xref ref-type="fig" rid="F10">10A–F</xref>). Striae composed of round to elliptic areolae, decreasing in size towards the axial area (Fig. <xref ref-type="fig" rid="F10">10A, B</xref>); wide trapezoid areolae present near the valve face/mantle transition at the base of the spine, sometimes accompanied by an additional narrower, round areola on valve mantle (Fig. <xref ref-type="fig" rid="F10">10A–F</xref>). Striae contained in a single depression in internal view (Fig. <xref ref-type="fig" rid="F10">10C, E</xref>). Developed volae, arising from the areolar inner periphery and projecting inwards (Fig. <xref ref-type="fig" rid="F10">10A, C, E</xref>). Flaps little-developed on valve face, developed on valve mantle, more commonly on larger mantle areolae (Fig. <xref ref-type="fig" rid="F10">10A, F</xref>). Spines originating from vimines at the valve face/mantle junction; solid, with elliptic base (Fig. <xref ref-type="fig" rid="F10">10F</xref>), as wide as the vimines they sit on (Fig. <xref ref-type="fig" rid="F10">10A, B, F</xref>); with a somewhat cylindrical body, concave sides, in the shape of a trapezium in side view (Fig. <xref ref-type="fig" rid="F10">10D, F</xref>), and widely spatulate tip with wide lateral projections (Fig. <xref ref-type="fig" rid="F10">10F</xref>). Stipules incipient or absent (Fig. <xref ref-type="fig" rid="F10">10A, D, F</xref>). Apical pore fields reduced, covered by small external flaps (Fig. <xref ref-type="fig" rid="F10">10A, B, F</xref>). Internally, apical pore field opening by means of a few very narrow, round poroids (Figs <xref ref-type="fig" rid="F10">10C</xref>). Small blister-like depositions present on abvalvar edge of mantle, absent from apices (Fig. <xref ref-type="fig" rid="F10">10A, D, F</xref>). Girdle elements variable in number, open, lacking pores, ligulated, with larger valvocopula (Fig. <xref ref-type="fig" rid="F10">10D, F</xref>).</p><fig id="F10" position="float" orientation="portrait"><object-id xmlns:xlink="http://www.w3.org/1999/xlink" content-type="doi" xlink:type="simple">10.3897/phytokeys.187.73338.figure10</object-id><object-id xmlns:xlink="http://www.w3.org/1999/xlink" content-type="arpha" xlink:type="simple">339649A8-8F8C-5A4E-915D-6F38B670BD50</object-id><label>Figure 10.</label><caption><p><bold>A–F</bold> SEM images of <italic><tp:taxon-name><tp:taxon-name-part taxon-name-part-type="genus" reg="Pseudostaurosira">Pseudostaurosira</tp:taxon-name-part><tp:taxon-name-part taxon-name-part-type="species" reg="oblonga">oblonga</tp:taxon-name-part></tp:taxon-name></italic> sp. nov. <bold>A, B</bold> external views showing apical pore fields covered with small flaps (black arrow in <bold>A</bold>) and other characteristics <bold>C, E</bold> internal valve features stressing on apical pore fields and striae in a depression (black arrows in <bold>C</bold> and dashed arrow in <bold>C</bold> and <bold>E</bold> respectively) <bold>D, F</bold> titled views of valves showing girdle bands (white arrow in <bold>F</bold>) and apical pore field (black arrow in <bold>F</bold>). Scale bars: 4 µm (<bold>B, C, E, F</bold>); 5 µm (<bold>A, D</bold>).</p></caption><graphic xmlns:xlink="http://www.w3.org/1999/xlink" xlink:href="phytokeys-187-023-g010.jpg" position="float" orientation="portrait" xlink:type="simple" id="oo_622447.jpg"><uri content-type="original_file" xlink:type="simple">https://binary.pensoft.net/fig/622447</uri></graphic></fig><p>Dimensions (n &gt; 30): Length 6.9–13.5 μm; width 3.8–4.8 μm; striae 13–14 in 10 μm.</p></tp:treatment-sec><tp:treatment-sec sec-type="etymology" id="SECID0EX2AG"><title>Etymology.</title><p>The species epithet refers to the widely ellipsoidal valve outline typical of this taxon.</p></tp:treatment-sec><tp:treatment-sec sec-type="distribution" id="SECID0E32AG"><title>Distribution.</title><p>Found in the Sajama River.</p></tp:treatment-sec><tp:treatment-sec><!--Section generated to contain objects referenced in tp:taxon-treatment.--><fig id="F6" position="float" orientation="portrait"><object-id xmlns:xlink="http://www.w3.org/1999/xlink" content-type="doi" xlink:type="simple">10.3897/phytokeys.187.73338.figure6</object-id><object-id xmlns:xlink="http://www.w3.org/1999/xlink" content-type="arpha" xlink:type="simple">F99EBC2B-CA36-515A-9F77-6D3021DFACAD</object-id><label>Figure 6.</label><caption><p><bold>A–V</bold> LM images of little known and new “araphid” diatoms from the Bolivian Altiplano <bold>A–D</bold><italic><tp:taxon-name><tp:taxon-name-part taxon-name-part-type="genus" reg="Pseudostaurosira">Pseudostaurosira</tp:taxon-name-part><tp:taxon-name-part taxon-name-part-type="species" reg="vulpina">vulpina</tp:taxon-name-part></tp:taxon-name></italic> stat. nov. <bold>E–I</bold><italic><tp:taxon-name><tp:taxon-name-part taxon-name-part-type="genus" reg="Pseudostaurosira">P.</tp:taxon-name-part><tp:taxon-name-part taxon-name-part-type="species" reg="frankenae">frankenae</tp:taxon-name-part></tp:taxon-name></italic> sp. nov. (Fig. <xref ref-type="fig" rid="F6">6E</xref> is the holotype) <bold>J–O</bold><italic><tp:taxon-name><tp:taxon-name-part taxon-name-part-type="genus" reg="Pseudostaurosira">P.</tp:taxon-name-part><tp:taxon-name-part taxon-name-part-type="species" reg="occulta">occulta</tp:taxon-name-part></tp:taxon-name></italic> sp. nov. (Fig. <xref ref-type="fig" rid="F6">6K</xref> corresponds to the holotype) <bold>P–V</bold><italic><tp:taxon-name><tp:taxon-name-part taxon-name-part-type="genus" reg="Pseudostaurosira">P.</tp:taxon-name-part><tp:taxon-name-part taxon-name-part-type="species" reg="oblonga">oblonga</tp:taxon-name-part></tp:taxon-name></italic> sp. nov. (Fig. <xref ref-type="fig" rid="F6">6R</xref> corresponds to the holotype). Scale bar: 10 µm.</p></caption><graphic xmlns:xlink="http://www.w3.org/1999/xlink" xlink:href="phytokeys-187-023-g006.jpg" position="float" orientation="portrait" xlink:type="simple" id="oo_622443.jpg"><uri content-type="original_file" xlink:type="simple">https://binary.pensoft.net/fig/622443</uri></graphic></fig></tp:treatment-sec></tp:taxon-treatment>
